# Supplementary material for: Predicting active-layer soil thickness using topographic variables at a small watershed scale
Source: PLoS One. 2017 Sep 6;12(9):e0183742. doi: 10.1371/journal.pone.0183742 (PMC5587236; doi:10.1371/journal.pone.0183742)
Supplement: S1 Table — (XLSX) [file pone.0183742.s001.xlsx]

## Sheet: Descriptions
Descriptive statistical analysis
	N	Min.	Max.	Mean	SD	Skewness	Kurtosis	CV(%)
Calibration sites	770	15	60	35.47	17.487	0.537	-1.547	49.3
Validation sites	343	15	60	35.2	17.537	0.554	-1.518	49.82
Elevation	1113	249	1546	891.55	297.212	287	-0.708	31.32
Aspect	1113	2.121	360	174.204	94.367	0.045	-1.158	54.17
RSP	1113	0	1	0.43	0.325	0.28	-1.283	75.58
VD	1113	0	465.268	143.453	107.025	0.636	-0.427	74.61
FPL	1113	0	3888.81	1207.35	770.258	0.728	-0.008	63.8
TWI	1113	3.759	21.824	6.449	1.858	2.18	9.568	28.82
SH	1113	2.759	459.16	94.225	79.584	1.336	1.665	84.46

## Sheet: Calculations
Calculations
soilthickness	elevation	aspect	RSP	VD	FPL	TWI	SH	xcoordinate	ycoordinate
21	289	149.036	0.113253	306.691	2224.05	10.1066	17.5831	943678	3.4509e+06
21	399	102.095	0.380001	225.77	1867.46	5.68236	111.492	943467	3.45109e+06
21	388	88.5679	0.340394	242.615	1900.12	5.2319	101.434	943479	3.45112e+06
21	422	105.524	0.428863	210.524	1787.59	6.79543	136.041	943392	3.45115e+06
21	445	43.1524	0.456046	205.506	1682.57	6.70305	120.903	943303	3.45127e+06
60	284	213.69	0.0493534	342.409	1801.53	4.81327	25.7071	943959	3.45129e+06
21	405	61.3895	0.353102	247.799	1798.35	5.986	89.3024	943406	3.45129e+06
60	249	211.607	0	375.179	1833.55	6.08137	9.70628	943861	3.45129e+06
21	560	103.134	0.712678	107.798	1274.14	4.49102	218.675	943089	3.45131e+06
21	584	81.6561	0.704646	115.642	1250.03	4.54922	193.506	943063	3.45147e+06
44	411	88.1221	0.327496	267.878	1560.97	5.73668	92.0743	943319	3.45149e+06
20	362	225.725	0.149058	288.427	1504.24	4.85695	72.0408	943835	3.45156e+06
20	395	233.13	0.19998	258.792	1429.83	4.73882	91.1739	943855	3.45161e+06
55	844	336.801	0.98978	3.41406	100.875	5.25068	195.957	941912	3.45168e+06
20	460	222.709	0.298518	193.394	1239.9	4.95992	137.801	943932	3.45175e+06
55	909	36.1193	0.966351	9.39868	637.658	5.64132	169.558	941390	3.45176e+06
55	871	40.7636	0.930485	18.8025	401.321	5.01205	147.933	941489	3.45177e+06
55	809	47.2906	0.910161	28.8059	331.562	6.16025	180.574	941935	3.45177e+06
55	1031	16.3895	0.990086	2.96387	129.763	4.91595	43.5203	940801	3.45178e+06
55	989	39.8056	0.994798	1.49219	308.957	6.65437	160.663	941022	3.4518e+06
55	703	79.6952	0.827489	70.0488	670.743	4.79301	242.567	942614	3.4518e+06
55	357	256.675	0.0960948	325.661	1218.79	6.47252	52.0062	943517	3.45182e+06
55	985	42.8789	1	0	388.624	5.38374	126.425	941103	3.45182e+06
55	811	26.5651	0.905272	27.4072	767.729	5.09107	69.0511	941830	3.45185e+06
21	657	59.1986	0.72562	112.995	763.826	4.05201	231.2	942661	3.45187e+06
55	1023	71.565	0.99097	2.50903	364.095	5.5279	52.0431	940794	3.45189e+06
20	495	195.524	0.288114	163.928	1041.35	5.56156	143.192	943938	3.45189e+06
15	948	42.5104	0.977311	5.73828	495.362	5.43887	91.7114	941142	3.4519e+06
20	421	213.111	0.139745	256.941	1027.61	7.14275	97.0204	943612	3.4519e+06
55	648	34.0459	0.698567	123.66	759.336	5.38789	229.926	942589	3.45191e+06
55	671	29.4275	0.728339	110.071	702.26	5.89587	215.537	942546	3.45192e+06
15	1011	29.7449	0.958905	10.967	372.454	5.38555	32.6893	940806	3.45193e+06
15	901	27.646	0.936565	14.0935	655.07	5.80377	84.5892	941229	3.45194e+06
15	989	16.5044	0.914551	22.1123	439.863	5.45051	21.5365	940836	3.45197e+06
21	457	61.4769	0.336011	286.806	1111.25	5.2951	108.824	942891	3.45197e+06
20	500	204.444	0.256206	159.118	930.132	7.10578	142.293	943854	3.45197e+06
44	383	64.0577	0.206225	345.263	1503	6.86537	69.1132	943073	3.45198e+06
55	726	23.1986	0.771307	82.0186	583.241	6.0775	299.642	942217	3.45199e+06
55	353	246.448	0.0373903	345.941	1043.77	5.70512	46.3688	943442	3.45201e+06
55	805	68.9625	0.852275	31.4275	942.053	7.97794	174.8	941609	3.45202e+06
55	730	360	0.728664	82.8557	673.892	7.02204	158.305	941997	3.45203e+06
55	627	38.6598	0.617355	154.71	776.922	6.04719	177.581	942508	3.45203e+06
55	471	218.29	0.141997	216.12	833.105	5.81986	119.135	943614	3.45205e+06
15	971	63.4349	0.83737	40.0127	410.695	8.32666	4.48726	940823	3.45207e+06
55	719	23.1986	0.682082	92.0364	927.234	9.48331	114.243	941983	3.45208e+06
55	278	233.13	0	441.138	1573.41	21.824	4.54382	943233	3.45209e+06
20	533	218.66	0.232598	121.422	728.631	9.16856	177.534	943932	3.45209e+06
20	512	219.472	0.151815	152.331	701.374	6.52152	97.6055	943802	3.4521e+06
55	596	47.1211	0.547559	185.378	863.566	6.26581	167.519	942555	3.4521e+06
21	486	45.9094	0.360815	276.35	1038.32	6.3158	130.28	942753	3.4521e+06
55	722	51.3402	0.670423	89.6936	1127.75	10.2069	81.2419	941910	3.4521e+06
20	516	195.709	0.211861	175.791	743.075	4.43312	146.801	943642	3.45213e+06
15	985	150.945	0.863831	33.1572	200.756	6.33787	15.6394	940781	3.45215e+06
15	979	159.444	0.884839	27.074	271.551	5.35123	14.8283	940870	3.45216e+06
20	555	194.744	0.260536	92.9043	710.169	6.70453	215.398	944048	3.45216e+06
15	837	92.2026	0.810324	27.5828	525.447	6.06987	47.4779	941242	3.45217e+06
15	653	28.0725	0.601633	141.406	860.293	6.87791	230.488	942256	3.45218e+06
55	308	55.9807	0.0351926	439.226	1411.79	6.64504	20.2364	943047	3.45218e+06
55	387	259.592	0.00524368	329.785	996.794	6.91395	69.8046	943394	3.45219e+06
55	582	39.2894	0.502956	198.125	998.412	7.77755	200.881	942469	3.45221e+06
20	595	164.055	0.396637	66.7083	481.439	5.06246	208.962	943915	3.45225e+06
21	487	64.179	0.340929	284.533	1188.09	7.01985	129.345	942659	3.45225e+06
15	1040	98.5308	0.954686	11.1506	202.874	5.51786	53.503	940598	3.45226e+06
15	1021	24.444	1	0	175.921	4.55089	210.718	940836	3.45226e+06
20	564	247.38	0.216584	128.455	573.485	4.86965	175.852	943695	3.45228e+06
15	834	100.305	0.911829	9.50659	561.25	5.71017	115.546	941264	3.45229e+06
55	575	46.8476	0.473782	210.782	1102.86	6.14091	194.477	942442	3.4523e+06
55	615	33.1113	0.525655	177.766	1031.49	5.5397	185.403	942336	3.4523e+06
15	801	98.1301	0.82561	17.0664	640.104	6.6653	87.7232	941336	3.4523e+06
20	583	171.027	0.195571	55.6458	388.685	7.20482	204.036	944018	3.45231e+06
55	346	49.8991	0.0898578	419.093	1468.08	8.05687	33.175	942894	3.45234e+06
15	821	99.7824	0.923474	7.29272	601.993	5.77782	142.721	941292	3.45234e+06
55	613	19.6538	0.471477	180.29	1130.92	7.82844	173.437	942214	3.45236e+06
55	604	20.2249	0.460352	188.731	1159.41	6.97392	170.894	942247	3.45238e+06
24	1057	105.255	0.979034	5.15479	244.964	5.27037	141.209	940565	3.4524e+06
55	307	244.537	0	450.734	1902.52	6.89098	11.4944	943110	3.4524e+06
15	962	50.5275	0.944258	10.0996	368.869	7.1526	155.624	940899	3.45241e+06
55	588	17.7447	0.365758	201.699	1402.13	8.8487	131.044	942167	3.45242e+06
24	1089	174.289	0.985342	3.85547	136.767	4.70847	98.0605	940470	3.45243e+06
15	935	55.008	0.917085	13.3896	457.661	9.0925	193.171	940950	3.45243e+06
55	331	229.538	0	426.285	1812.69	5.73239	30.4631	943136	3.45243e+06
55	494	10.6197	0.324366	286.193	1346.95	6.37616	128.9	942548	3.45246e+06
15	928	70.71	0.981533	2.57666	567.472	7.89044	219.844	941016	3.45247e+06
55	435	71.1139	0.228519	345.979	1472.12	4.96966	88.0778	942680	3.4525e+06
15	680	118.072	0.300478	104.385	1277.97	6.26129	51.1113	941751	3.45251e+06
15	850	84.8056	1	0	684.128	5.9391	190.43	941231	3.45253e+06
24	1059	112.932	0.995371	1.09814	331.884	5.02934	303.068	940605	3.45254e+06
55	538	27.2996	0.234406	248.387	1616.39	7.85754	108.527	942184	3.45254e+06
20	679	225	0.47116	31.2517	432.006	6.15108	182.062	943863	3.45254e+06
55	594	59.0362	0	192.412	1601.64	10.2957	45.3264	941957	3.45256e+06
55	461	16.6992	0.242195	323.936	1451.67	5.98018	90.6062	942539	3.45257e+06
24	944	108.435	0.901782	16.1729	892.562	8.71722	77.2858	940888	3.45258e+06
55	491	20.8545	0.152495	293.24	1615.73	8.61853	90.8255	942239	3.45259e+06
55	532	78.3106	0	248.568	1748.6	9.74795	57.2835	942077	3.45264e+06
60	374	34.6952	0.0837731	410.733	1632.85	6.39057	35.6533	942622	3.45267e+06
15	1050	57.9946	0.995395	1.03979	788.824	5.95369	332.069	940549	3.45269e+06
15	754	34.5085	0.0559584	78.0803	1186.18	9.23372	19.4368	941327	3.45273e+06
60	319	98.7462	0	465.268	1844.04	13.2905	3.74879	942754	3.45275e+06
15	702	74.3577	0.0930718	99.2639	1192.79	7.31238	27.643	941501	3.45276e+06
24	940	73.3008	1	0	1092.14	4.81638	293.862	940991	3.45279e+06
15	492	105.018	0.0317337	285.654	1891.03	6.82388	57.7489	942121	3.45282e+06
60	349	42.7094	0.0257394	436.221	1901.37	7.76146	13.24	942570	3.45283e+06
60	403	59.0362	0.00470153	378.519	2330.03	10.8373	25.1531	942332	3.45287e+06
24	908	45	1	0	1243.07	5.53126	245.659	941067	3.45288e+06
24	1127	85.6013	0.94336	14.9624	582.805	5.95699	98.8134	940305	3.45291e+06
15	607	104.931	0.0633584	157.602	2266.2	9.33406	41.2003	941824	3.45295e+06
15	804	277.765	0.801546	36.2141	959.267	4.3587	152.302	943620	3.45297e+06
24	1324	4.39871	1	0	207.488	5.15935	142.953	939703	3.45298e+06
60	592	265.03	0.348984	211.757	1529.63	6.87831	187.934	943135	3.45298e+06
15	924	47.2906	0.934245	10.5767	1399.23	7.83405	96.0624	940886	3.45298e+06
24	1303	69.7751	0.983804	5.39868	308.962	5.15261	102.192	939784	3.45298e+06
15	749	146.853	0.661727	48.2407	1913.12	4.14026	74.7384	941564	3.45299e+06
24	1286	72.8973	0.977795	7.24207	345.255	6.69246	155.36	939872	3.45299e+06
60	509	131.496	0.201074	261.896	2894.41	5.92814	93.0716	942231	3.45301e+06
60	352	216.87	0.00922166	432.797	2226.83	5.26559	12.6295	942584	3.45303e+06
15	835	35.5377	0.989898	1.32886	1633.41	4.7727	147.928	941365	3.45304e+06
60	492	116.565	0.197504	285.76	2901.44	4.70962	97.1882	942278	3.45305e+06
24	1147	59.5345	1	0	497.33	5.32751	459.16	940270	3.4531e+06
15	831	23.6294	0.951817	5.86914	1641.9	5.18262	52.1232	941299	3.4531e+06
60	871	153.435	0.820399	28.8745	646.875	5.60659	36.1971	943962	3.45311e+06
60	408	247.932	0.0769024	385.99	2082.66	4.41914	43.2887	942660	3.45311e+06
55	674	116.565	0.604401	71.2451	2280.53	4.84743	107.756	941828	3.45314e+06
15	725	116.565	0.816245	29.9895	2153.63	5.22777	139.172	941755	3.45315e+06
15	791	59.0362	1	0	1934.19	4.74475	200.67	941597	3.45315e+06
60	903	138.576	0.961341	7.27051	566.113	5.07363	186.449	943898	3.45317e+06
24	1326	85.3645	0.981553	5.39246	174.404	4.75283	40.1735	939458	3.45317e+06
15	794	15.9454	0.794785	22.4382	1796.11	6.10631	37.5547	941366	3.45318e+06
60	407	287.103	0.065308	387.608	2082.61	5.52752	34.4709	942664	3.4532e+06
15	771	5.19443	0.859346	17.1304	1972.07	6.19608	38.4026	941525	3.4532e+06
15	989	95.9061	1	0	1095.62	5.5212	123.564	940683	3.45321e+06
60	662	251.565	0.443278	161.33	1346.26	6.69377	214.963	943217	3.45322e+06
15	770	102.339	1	0	2120.81	4.13265	222.423	941723	3.45323e+06
60	568	226.397	0.284237	240.397	1644.11	7.35221	167.792	943024	3.45326e+06
24	1068	69.8637	1	0	836.789	5.27466	368.695	940480	3.45327e+06
60	392	267.797	0.0339489	399.37	2080.7	8.0761	20.7898	942651	3.45328e+06
24	1097	354.806	0.982808	3.9043	659.335	6.97042	383.739	940320	3.45328e+06
60	854	268.727	0.891888	22.8704	725.886	4.18799	364.59	943674	3.45329e+06
15	705	93.0128	0.932737	10.752	2291.37	5.12446	203.135	941847	3.45329e+06
15	979	77.9052	0.98839	2.22803	1119.46	5.50998	148.454	940692	3.45331e+06
55	477	90.868	0.256723	285.584	218.673	4.58065	107.586	942327	3.45334e+06
15	997	81.8699	0.990828	1.854	1051.34	5.6989	205.948	940634	3.45334e+06
15	727	70.0169	0.185774	60.0278	2067.3	9.87061	44.553	941438	3.45335e+06
15	917	96.7098	0.902266	16.9417	1302.38	7.46083	125.667	940810	3.45336e+06
55	610	165.964	0.516515	151.756	606.884	4.66847	108.896	942129	3.45337e+06
15	886	98.1301	0.868413	21.2493	1433.1	6.52674	95.9372	940899	3.45338e+06
60	659	199.983	0.480962	157.766	1480.15	7.99231	212.438	943124	3.45339e+06
15	728	63.4349	0.206898	58.0603	2086.41	7.96852	53.8472	941451	3.45339e+06
60	817	251.565	0.851631	34.0806	915.312	5.27368	330.033	943524	3.4534e+06
15	734	39.4007	0.893122	16.6238	2250.33	3.84377	137.624	941751	3.45341e+06
24	865	82.5041	0.82026	27.4834	1517.95	6.09172	61.1247	940955	3.45341e+06
60	851	250.017	0.939592	12.6328	708.2	7.04699	365.34	943667	3.45343e+06
15	714	59.0362	0.132153	65.9302	2140.8	7.66941	53.9669	941474	3.45343e+06
24	758	63.4349	0.467012	53.2759	1897.03	7.62203	45.2441	941256	3.45344e+06
60	879	288.435	0.940825	12.5759	520.489	5.71561	388.102	943814	3.45344e+06
25	1277	51.3402	0.841539	39.545	330.06	8.10425	6.53004	939274	3.45344e+06
25	1310	48.8141	0.943644	14.2938	214.8	4.485	37.2832	939184	3.45347e+06
24	1268	90	0.99188	1.59949	288.288	5.17382	236.7	939510	3.45352e+06
24	828	82.4054	0.733303	39.1106	1611.56	5.70626	34.5756	940995	3.45352e+06
55	583	20.556	0.388644	180.254	2460.79	5.81771	85.7179	942050	3.45353e+06
60	734	267.879	0.632504	95.1587	1146.53	6.68715	262.469	943343	3.45355e+06
25	1263	55.6197	0.847454	34.4592	414.406	5.97456	16.9128	939294	3.45357e+06
55	656	36.0274	0.0381584	111.052	2402.43	10.4157	43.9091	941586	3.45357e+06
25	1288	74.4759	0.902864	23.2648	313.54	6.01341	28.7525	939212	3.45357e+06
55	689	86.4237	0.263589	83.2637	2283.54	8.38575	33.9735	941482	3.45359e+06
60	882	270	1	0	531.72	5.24284	344.308	943811	3.45359e+06
60	766	300.964	0.719123	68.1665	1043.26	6.62855	243.868	943427	3.45361e+06
60	550	15.5241	0.306856	214.486	2286.33	6.47659	74.6375	942082	3.45361e+06
60	672	305.538	0.482174	147.935	1347.97	7.23074	131.543	943188	3.45361e+06
24	750	123.111	0.649749	41.4771	2058.09	5.02928	49.2573	941289	3.45362e+06
55	790	129.289	0.804393	26.3521	1857.66	5.6645	39.3069	941167	3.45363e+06
60	917	290.556	0.911935	20.2932	262.267	4.74637	241.771	944056	3.45364e+06
60	785	270	0.777773	51.7437	959.196	7.05756	228.937	943487	3.45364e+06
25	1249	63.4349	1	0	413.864	3.87087	263.205	939517	3.45364e+06
55	594	25.4633	0.00843563	170.664	2554.14	9.85598	17.4941	941678	3.45364e+06
24	1107	50.5275	0.458558	54.168	820.738	7.06299	92.795	939770	3.45365e+06
24	1341	100.008	1	0	48.8457	4.04012	90.1184	939063	3.45365e+06
60	907	340.346	0.836123	38.5986	272.402	6.6084	76.9762	944137	3.45366e+06
55	549	38.6598	0.105187	218.249	2681.79	7.71254	14.6819	941899	3.45366e+06
24	1014	65.2249	0.0625652	97.9185	972.43	7.60617	34.6533	939952	3.45366e+06
55	722	144.605	0.634942	49.3372	2192.73	4.74525	41.4038	941430	3.45368e+06
25	873	360	0.959065	6.75073	1553.95	5.56593	168.691	940884	3.45371e+06
55	582	309.56	0.306825	226.517	1681.88	7.05716	91.1387	942956	3.45372e+06
25	1196	321.911	0.789095	32.5605	515.485	4.03902	170.408	939469	3.45372e+06
60	822	305.838	0.841167	34.5601	731.035	5.63009	287.151	943684	3.45372e+06
24	938	22.6199	0.943804	8.57349	759.95	6.54442	181.909	940553	3.45372e+06
60	898	3.57633	0.861573	31.9087	354.648	5.52078	212.572	944041	3.45373e+06
55	400	50.3558	0.0459498	372.332	1029.26	6.16999	28.2808	942265	3.45373e+06
25	1187	14.4703	0.808003	24.1906	551.857	4.33484	252.863	939527	3.45374e+06
60	870	270	0.831575	38.239	469.602	6.72626	230.734	943942	3.45374e+06
55	359	60.2551	0	417.336	822.323	9.61911	5.88994	942363	3.45374e+06
60	913	2.1211	0.792152	49.3735	405.358	5.63868	12.9618	944255	3.45374e+06
25	843	63.4349	1	0	1732.86	4.70245	260.126	941064	3.45375e+06
60	777	284.036	0.761731	55.625	707.039	6.36803	154.676	943489	3.45375e+06
55	400	50.3558	0.0459498	372.332	1029.26	6.16999	28.2808	942289	3.45376e+06
25	1295	56.3099	0.986856	2.99731	267.344	5.00807	109.102	939213	3.45376e+06
25	963	63.4349	0.573004	48.6772	91.8511	5.03374	62.024	940206	3.45378e+06
60	707	267.274	0.559534	118.2	833.932	6.18922	102.527	943291	3.45378e+06
60	837	315	0.811226	42.6316	685.658	7.52253	268.118	943796	3.45378e+06
55	623	136.081	0.296301	146.797	2518.25	5.87669	33.1919	941663	3.45378e+06
25	832	350.538	0.766852	37.6599	1615.83	6.69555	39.9066	940858	3.45379e+06
60	908	292.249	0.753686	58.6641	406.859	5.66187	111.979	944317	3.4538e+06
24	994	86.4237	0.0147845	94.0317	1045.35	8.71893	26.1255	939913	3.4538e+06
55	810	28.6105	0.9644	5.74072	1835.09	5.52068	153.93	941126	3.45381e+06
55	495	97.125	0	277.241	3023.86	11.269	17.6646	942050	3.45382e+06
25	1174	77.0054	0.662602	43.4106	622.727	7.82446	51.6334	939455	3.45382e+06
25	1293	79.992	0.936976	15.4454	299.727	5.20504	40.2587	939155	3.45387e+06
24	850	42.1376	0.686522	44.9646	1439	7.10334	92.4076	940678	3.45387e+06
60	811	320.906	0.718964	65.0383	745.305	7.03313	227.945	943746	3.45387e+06
55	771	48.1798	0.834011	29.1125	1990.18	5.37142	35.8591	941212	3.45389e+06
60	877	360	0.721327	64.6748	257.482	7.72819	27.3585	944161	3.45389e+06
25	928	34.992	0	81.135	661.989	10.0807	21.3088	940157	3.45389e+06
24	883	32.0054	0.578643	49.5259	1325.14	6.25759	123.747	940489	3.4539e+06
25	963	86.0548	0.108171	83.1375	1205.21	7.22505	19.2386	940005	3.45391e+06
60	641	266.987	0.418888	171.885	1023.76	5.71071	152.986	943071	3.45391e+06
55	717	11.3099	0.677265	64.3657	2312.46	5.79853	13.9211	941417	3.45392e+06
25	766	337.62	0.536869	76.1123	1861.71	6.45834	12.7079	940945	3.45394e+06
25	792	78.2317	0.492726	74.6138	1520.3	5.29484	45.5965	940774	3.45395e+06
60	629	236.31	0.400672	180.9	1113.4	6.55948	154.272	943012	3.45395e+06
60	892	300.964	0.702098	69.136	488.505	5.30677	202.113	944331	3.45395e+06
25	966	99.8658	0.214878	71.4685	1219.31	6.76499	50.6263	940016	3.45395e+06
60	814	287.526	0.645001	83.1799	491.519	7.74492	204.246	943899	3.45395e+06
55	532	93.3665	0.276479	242.105	3000.49	3.98073	110.378	942031	3.45396e+06
24	1289	105.709	0.924388	19.2645	192.504	5.23522	259.564	939143	3.45396e+06
25	879	60.2551	0.143177	71.2349	684.181	9.18137	22.5283	940324	3.45398e+06
24	750	315	0.468958	87.1458	1882.32	11.9643	10.4382	940913	3.45398e+06
60	826	281.889	0.667968	77.9431	347.436	6.22013	213.834	943943	3.45399e+06
25	1163	64.9831	0.876573	13.7045	635.647	5.80846	236.293	939527	3.45399e+06
55	666	78.6901	0.597788	107.796	2582.67	4.82983	201.597	941714	3.45399e+06
55	718	96.5819	0.657205	70.3792	1608.84	7.07383	15.5639	941365	3.454e+06
24	819	27.7585	0.421009	68.8198	1391.64	7.30159	108.847	940633	3.454e+06
55	437	237.2	0.0837902	346.575	1773.66	4.38761	45.3363	942512	3.454e+06
25	1275	82.875	0.947985	12.7268	206.217	6.14479	275.424	939202	3.45401e+06
60	874	360	0.628724	85.1458	536.568	6.05572	155.179	944338	3.45401e+06
25	757	13.3925	0.539763	78.9263	2040.51	6.52303	13.3348	940976	3.45402e+06
60	649	270	0.425156	166.127	1007.39	6.52768	199.783	943115	3.45402e+06
60	574	244.799	0.297272	222.167	1314.07	6.04592	153.508	942881	3.45403e+06
60	792	315	0.584963	99.6055	516.564	7.33593	187.509	943842	3.45403e+06
55	595	79.9194	0.414883	183.111	2829.57	4.92366	117.127	941907	3.45403e+06
55	500	73.7398	0.223578	272.899	3062.67	6.09171	57.7531	942065	3.45404e+06
25	1188	82.0565	0.919482	13.6587	509.971	4.51523	209.484	939450	3.45405e+06
60	710	335.225	0.514733	127.01	809.182	7.37037	171.355	943423	3.45405e+06
60	838	24.444	0.64799	82.0222	50.3617	4.44379	106.276	944050	3.45405e+06
60	692	302.905	0.495498	136.627	828.153	6.77154	175.55	943323	3.45405e+06
55	621	77.1957	0.488389	153.679	2755.19	5.57745	151.408	941824	3.45405e+06
24	774	74.0546	0.438231	83.7578	1582.51	6.60396	43.1743	940807	3.45406e+06
25	1244	41.8202	1	0	413.182	4.22573	259.838	939355	3.45407e+06
60	939	306.119	0.735385	60.7542	398.936	4.80975	89.2037	944704	3.45407e+06
60	783	316.848	0.557694	107.383	575.752	6.70406	177.904	943825	3.45407e+06
55	761	325.008	0.743781	49.9004	1730.96	5.42929	117.066	941169	3.45408e+06
60	740	311.186	0.479637	130.19	898.397	8.79211	161.535	943686	3.45409e+06
60	972	315	0.812898	42.9114	227.648	6.86229	147.246	944882	3.4541e+06
55	612	75.9638	0.473937	160.745	2793.84	5.80792	108.601	941822	3.4541e+06
60	864	355.601	0.522703	106.591	612.132	8.41971	70.0399	944490	3.45411e+06
25	1032	45	0.45289	57.1992	935.579	6.18593	89.1797	939726	3.45411e+06
60	842	337.38	0.574248	96.7612	713.489	6.19421	178.756	944216	3.45411e+06
60	837	340.346	0.585949	94.9202	751.807	5.93235	165.544	944174	3.45411e+06
60	537	299.745	0.227719	252.281	1514.37	5.86591	105.579	942711	3.45411e+06
25	986	51.3402	0.160778	73.9233	1057.86	7.79261	44.6185	939822	3.45411e+06
60	996	337.249	0.861531	31.0291	162.394	4.70796	39.819	945061	3.45412e+06
60	421	261.87	0.0596625	356.975	1890.14	4.74192	28.0722	942421	3.45412e+06
55	727	45	0.67683	70.6633	265.469	6.10643	140.28	941300	3.45412e+06
60	765	315	0.504862	121.9	520.02	6.69433	154.836	943801	3.45413e+06
60	789	337.38	0.499778	118.713	274.942	7.05635	41.7868	944004	3.45414e+06
55	622	353.157	0.405481	155.352	2430.44	8.33731	13.1469	941571	3.45416e+06
25	974	59.4208	0.230406	77.9778	1071.41	6.81428	39.611	939829	3.45416e+06
60	540	276.582	0.210398	248.192	1495.3	6.0273	75.9212	942743	3.45417e+06
18	716	54.2461	0.360431	111.743	1819.29	6.41231	27.4791	940940	3.45417e+06
60	548	293.962	0.213365	240.918	1475.48	6.59452	75.8004	942769	3.45418e+06
55	630	77.4712	0.506142	145.387	2786.2	5.95368	167.348	941741	3.45418e+06
25	933	11.3099	0	76.5784	1307.19	11.7806	40.9626	939938	3.45418e+06
25	862	108.435	0.476452	51.3242	1683.18	5.84128	89.7193	940334	3.45419e+06
18	724	37.3039	0.646824	76.3967	159.277	4.62837	148.217	941254	3.45419e+06
60	558	300.964	0.227542	233.604	1441.12	6.77508	79.9312	942814	3.45419e+06
25	1157	37.3493	0.918287	15.3185	587.292	4.6572	194.252	939435	3.45419e+06
60	751	326.31	0.458228	135.334	505.698	5.81747	100.58	943813	3.45419e+06
60	833	329.744	0.45934	118.806	747.635	7.24094	79.1271	944336	3.4542e+06
60	548	293.962	0.213365	240.918	1475.48	6.59452	75.8004	942768	3.45421e+06
55	572	80.789	0.389071	199.623	2995.15	5.08925	114.016	941919	3.45421e+06
60	658	317.121	0.388553	169.351	1129.36	7.71206	109.282	943304	3.45422e+06
25	1010	63.8861	0.476987	74.5378	878.986	5.71471	87.7322	939689	3.45423e+06
60	819	11.3099	0.369843	134.898	800.23	6.32149	44.9232	944409	3.45424e+06
60	1006	291.801	0.845303	33.4368	255.258	6.44307	107.969	945183	3.45424e+06
60	969	257.905	0.734981	55.8481	389.536	6.35479	67.2788	945052	3.45425e+06
25	807	47.4896	0.271436	74.5833	1881.77	6.64315	51.7639	940488	3.45425e+06
60	708	281.31	0.441094	149.446	917.407	7.70589	135.227	943587	3.45425e+06
60	413	273.18	0.0178714	361.18	1913.16	8.06234	15.7629	942444	3.45426e+06
25	1066	55.008	0.710644	45.7727	805.551	4.89295	124.357	939615	3.45426e+06
18	699	22.6199	0.589245	95.6331	341.957	6.90677	130.053	941318	3.45426e+06
25	798	38.1572	0.273037	76.7375	1930.68	6.03066	44.6769	940506	3.45427e+06
55	607	331.39	0.412583	169.71	2879.91	4.58301	40.5062	941683	3.45427e+06
60	718	12.0948	0.410768	154.042	770.171	6.40232	91.8033	943712	3.45428e+06
55	598	36.3844	0.442283	174.482	2932.52	4.5747	155.019	941835	3.45429e+06
25	801	19.0256	0.239876	79.2554	1876.81	5.23059	36.6833	940432	3.4543e+06
60	568	281.689	0.192924	223.767	1382.01	6.29052	98.8149	942954	3.4543e+06
60	711	336.038	0.336538	171.102	660.326	9.20036	20.6002	943817	3.4543e+06
60	816	281.31	0.298948	144.694	786.585	7.53222	47.4666	944492	3.45431e+06
60	778	303.111	0.317818	151	941.693	7.57303	84.1185	944256	3.45431e+06
60	550	278.13	0.173348	237.718	1512.41	6.32398	94.4262	942808	3.45432e+06
55	591	320.528	0.343206	187.525	2914.47	6.10405	12.9421	941657	3.45432e+06
60	599	325.491	0.267507	203.285	1328.39	6.31675	104.441	943006	3.45432e+06
24	1149	59.1986	0.830214	36.5243	504.503	4.72046	301.637	939316	3.45434e+06
60	974	287.65	0.735652	53.7444	384.803	6.40022	102.317	945117	3.45434e+06
60	958	299.745	0.685691	62.7881	467.994	5.64289	92.8175	945016	3.45434e+06
55	584	21.8014	0.393878	187.417	2983.99	6.1285	116.138	941803	3.45434e+06
60	393	308.66	0	374.794	1976.87	9.5408	6.12215	942451	3.45435e+06
60	489	278.881	0.0973748	287.744	1769.71	6.18946	63.0571	942639	3.45435e+06
25	872	136.975	0.207969	67.0525	665.941	8.4906	42.9951	940090	3.45436e+06
60	673	319.635	0.369901	176.262	1025.76	5.18495	122.386	943506	3.45436e+06
60	1060	345.964	1	0	116.237	5.17051	117.718	945363	3.45436e+06
55	512	93.5763	0.247763	256.215	3232.48	6.90175	89.0045	942029	3.45437e+06
25	748	6.70984	0.0324215	107.661	2041.99	7.42286	14.6835	940532	3.45437e+06
18	650	21.8014	0.467877	136.603	545.999	6.39478	93.8185	941460	3.45438e+06
25	942	99.4623	0.572903	51.55	0	4.43234	168.887	939924	3.4544e+06
25	955	33.6901	0.360795	107.456	975.275	5.76377	70.171	939673	3.4544e+06
25	1055	48.9909	0.595599	79.9285	672.615	6.05551	206.82	939443	3.4544e+06
60	794	319.399	0.236121	154.956	907.541	5.01152	70.3544	944448	3.45443e+06
25	924	14.0362	0.353903	98.2402	979.533	10.6725	50.6141	939804	3.45443e+06
18	615	267.614	0.083152	189.267	543.007	5.4291	9.25907	941116	3.45444e+06
25	775	68.9625	0.0293493	92.9092	1613.7	9.37461	22.8466	940381	3.45444e+06
24	961	50.4403	0.351336	120.366	892.273	7.02168	98.8489	939578	3.45446e+06
60	806	13.2405	0.138522	163.077	844.958	5.40637	21.9	944614	3.45447e+06
60	632	296.565	0.301938	204.166	1071.09	8.16258	105.508	943396	3.45449e+06
55	555	81.0274	0.300715	216.751	1710.86	9.00001	51.6882	941807	3.45449e+06
25	823	82.875	0.386666	62.7612	602.062	6.66245	46.234	940231	3.45449e+06
18	615	50.7106	0.367402	168.039	720.66	7.92443	63.2173	941479	3.4545e+06
60	776	347.905	0.124224	172.188	982.588	5.86974	26.0095	944476	3.45451e+06
25	888	10.4915	0.307233	110.506	637.369	7.26567	42.4516	939815	3.45451e+06
60	745	292.932	0.137448	188.507	1123.06	7.12038	44.4151	944280	3.45452e+06
18	629	90	0.386847	157.267	685.214	6.92632	65.6411	941428	3.45452e+06
18	595	68.1986	0.35149	181.093	826.166	9.10731	85.6948	941560	3.45454e+06
60	1091	333.435	1	0	29.5563	4.26301	79.0092	945498	3.45454e+06
60	522	261.87	0.0348788	259.364	1947.24	8.95586	40.6353	942856	3.45456e+06
60	814	255.379	0.0636038	152.462	994.876	8.44208	24.5566	944792	3.45456e+06
60	568	329.744	0.185496	238.072	1557.17	9.00642	40.7315	943150	3.45456e+06
25	851	6.78897	0.342565	91.2695	319.273	4.79894	60.1649	939995	3.45458e+06
60	617	315	0.134271	250.82	1475.21	8.60168	35.7493	943729	3.45458e+06
25	860	7.12502	0.240609	119.089	481.088	7.4563	43.438	939877	3.45458e+06
24	1093	18.778	0.561372	82.4	635.493	4.74624	99.4525	939164	3.45459e+06
60	863	268.091	0.255923	121.502	840.633	8.37463	33.3073	944952	3.45459e+06
60	612	356.82	0.170174	249.491	1246.57	8.41503	30.6891	943628	3.45462e+06
60	414	98.1301	0.0123839	341.828	717.616	11.5342	8.41945	942357	3.45462e+06
60	749	259.38	0	193.754	1373.87	10.7412	19.5203	944474	3.45463e+06
60	905	262.875	0.409258	90.8303	825.124	4.59983	61.1201	944963	3.45465e+06
25	678	96.3402	0.340536	139.726	912.853	5.9228	50.5007	940947	3.45465e+06
60	566	70.71	0.313038	205.118	1012.04	5.76412	80.8715	941728	3.45466e+06
60	775	241.699	0	171.155	1321.3	7.65089	16.2964	944613	3.45467e+06
24	1266	315	0.742884	26.375	201.102	4.3807	41.4331	938512	3.45468e+06
60	624	19.9831	0.391065	159.915	642.677	4.68191	100.867	941462	3.45468e+06
60	579	17.2415	0.198325	249.547	874.608	5.44928	49.4649	943380	3.45468e+06
60	455	49.6355	0.0508447	301.849	1360.41	7.48695	16.3433	941945	3.45471e+06
24	1012	59.0362	0.101441	135.159	877.082	8.94057	31.5045	939136	3.45472e+06
60	423	150.945	0.0250635	326.445	201.258	5.29505	13.6457	942249	3.45473e+06
60	1021	282.529	0.812087	32.1311	394.793	5.20425	90.8656	945285	3.45474e+06
25	784	296.565	0.218515	116.077	243.169	5.05969	14.8256	940135	3.45475e+06
24	1221	31.6075	0.182849	59.9581	386.798	7.20367	18.0983	938488	3.45477e+06
24	1240	118.072	0.144201	79.4229	404.575	6.96582	10.1346	938281	3.45477e+06
60	556	349.695	0.222364	214.583	898.802	6.11083	57.9957	941533	3.45478e+06
25	786	36.8699	0.0366789	154.23	1332.43	8.68384	32.7927	940010	3.45478e+06
25	705	51.3402	0.403114	125.66	607.774	6.01207	80.9568	940714	3.45478e+06
25	808	45	0.117144	165.584	1410.13	6.33244	44.0595	939878	3.4548e+06
25	742	37.875	0.522131	96.4478	489.481	5.18998	111.301	940588	3.4548e+06
24	869	29.3578	0.041845	188.049	1145.93	8.46462	19.6478	939569	3.45481e+06
60	580	103.496	0.11491	212.474	1294.31	4.99911	28.0074	941252	3.45481e+06
24	1222	56.3099	0.11028	64.6124	563.606	9.52336	21.8506	938467	3.45481e+06
60	1002	225	0.769113	34.8828	453.289	7.49776	40.355	945248	3.45483e+06
60	815	237.381	0.165974	118.652	1242.59	5.39689	102.753	944619	3.45484e+06
60	947	217.147	0.636064	43.9858	791.457	4.92344	52.9326	945026	3.45485e+06
60	876	237.265	0.559353	35.5298	1059.51	5.78991	123.896	944766	3.45485e+06
60	541	75.4655	0.0217073	238.863	1364.44	8.76969	14.4621	941291	3.45486e+06
60	526	29.7449	0.11065	244.383	951.736	6.92303	38.1498	941535	3.45486e+06
24	1262	96.5198	0.224374	68.2228	432.987	4.62566	27.2395	938270	3.45486e+06
25	740	9.86581	0.422311	112.592	599.128	6.31239	71.4025	940430	3.45486e+06
60	532	45	0.0419728	245.06	889.339	11.432	18.7895	941433	3.4549e+06
60	771	285.945	0.0422587	171.907	1381.07	6.12821	79.0359	944508	3.4549e+06
24	917	135	0.19332	166.889	1432.17	6.07712	28.3757	939382	3.45491e+06
24	797	43.4518	0.0341808	195.967	1471.21	8.61228	24.7022	939836	3.45491e+06
60	523	59.7436	0.0972597	247.605	895.158	6.96695	34.8058	941539	3.45491e+06
25	644	23.4986	0.262543	175.434	868.119	6.66481	55.8544	940841	3.45491e+06
25	1107	249.444	0.943089	11.1101	132.153	4.41932	100.741	945516	3.45492e+06
25	715	6.34019	0.290028	146.835	515.776	7.09695	57.1211	940415	3.45493e+06
25	1037	250.346	1	0	328.972	5.12587	203.443	945316	3.45493e+06
15	523	246.468	0.295367	211.054	524.686	4.67468	81.6424	942478	3.45493e+06
15	427	71.565	0.0353039	312.113	166.088	4.86714	16.4402	942237	3.45494e+06
25	673	24.7751	0.309123	159.869	681.977	5.56723	64.6748	940666	3.45494e+06
60	476	108.435	0.00864824	286.79	1152.17	10.9415	6.86021	941715	3.45495e+06
25	715	40.9144	0.233477	158.808	348.981	5.83247	68.7266	940350	3.45495e+06
24	869	90	0.179901	183.246	1588.82	6.48005	34.2699	939560	3.45495e+06
24	1361	86.8202	0.802394	19.8215	1147.12	4.63781	27.7572	937951	3.45496e+06
60	752	306.87	0.0312447	190.491	1466.44	7.30566	48.4921	944421	3.45497e+06
25	1087	218.29	0.934722	11.9089	141.282	4.8251	237.949	945469	3.45498e+06
60	475	136.469	0.130286	270.544	218.836	4.70205	35.8729	942128	3.45498e+06
15	579	204.677	0.268598	206.004	604.17	4.30389	67.8047	943078	3.45498e+06
24	792	90	0	207.712	1827.18	10.7525	23.0719	939808	3.45499e+06
60	557	247.38	0.402039	167.108	436.432	7.30746	92.2477	942549	3.455e+06
60	682	220.601	0.248519	201.661	711.72	4.9871	93.0495	943858	3.455e+06
60	527	26.5651	0.0173492	252.074	1476.65	7.33883	9.94166	941292	3.45501e+06
60	627	240.945	0.161213	233.979	989.728	5.56766	81.6574	943678	3.45501e+06
60	571	34.1597	0.0410158	242.109	1048.26	6.90864	13.6091	940903	3.45501e+06
25	619	28.8108	0.135292	214.693	838.885	6.59566	27.7287	940727	3.45501e+06
60	488	212.005	0.0805409	266.301	1194.5	6.32839	21.8479	941893	3.45502e+06
60	518	55.008	0.00606644	258.232	1504.94	12.0856	6.12711	941350	3.45504e+06
25	666	29.3578	0.204829	190.965	809.593	7.23607	44.095	940546	3.45504e+06
60	597	233.973	0.507621	128.651	324.397	5.1882	110.745	942593	3.45505e+06
60	571	53.5308	0.0282586	245.128	997.933	6.64972	9.28656	940886	3.45505e+06
24	1262	184.086	0.641816	39.6346	632.349	7.52731	20.0258	938466	3.45505e+06
25	1104	295.641	0.960378	7.24902	127.95	3.8929	217.223	945482	3.45505e+06
24	1297	150.255	0	54.7749	787.299	10.9063	19.5847	938229	3.45506e+06
25	1104	295.641	0.960378	7.24902	127.95	3.8929	217.223	945468	3.45506e+06
60	503	141.34	0	265.433	1217.74	14.8162	4.51986	941493	3.45507e+06
60	657	218.66	0.723842	66.9956	177.416	4.3176	169.845	942708	3.45507e+06
24	1358	66.3706	0.625283	38.7118	1095.18	5.00789	29.9967	937946	3.45509e+06
24	960	86.1859	0.436288	123.435	1220.15	7.17049	151.638	939309	3.45509e+06
15	606	209.932	0.365987	168.364	521.645	5.27378	60.2188	943052	3.45509e+06
24	1307	51.3402	0.166315	64.1278	730.938	5.10074	14.8115	938078	3.45509e+06
60	487	200.726	0.0468669	266.336	1236.49	5.3867	16.4186	941819	3.45509e+06
15	544	251.565	0.342522	189.02	521.035	4.25254	89.6107	942420	3.45509e+06
24	1296	159.444	0.114176	66.0126	755.294	9.99606	11.7208	938155	3.4551e+06
60	876	309.56	0.0495869	124.7	957.948	5.96923	21.6576	944857	3.4551e+06
60	734	284.744	0	213.825	1493.07	10.4375	8.52228	944470	3.45511e+06
24	1348	38.6598	0.457253	48.2605	1182.01	5.10298	18.6771	937990	3.45511e+06
60	644	291.251	0.162898	222.289	966.281	5.51065	69.8413	943706	3.45511e+06
60	795	288.435	0.042431	173.092	1290.16	5.66767	26.4235	944575	3.45512e+06
24	1300	126.87	0.71982	32.5098	603.102	5.77169	38.4643	938387	3.45513e+06
24	1277	147.265	0.932879	9.97888	399.821	6.40019	259.836	938584	3.45513e+06
24	733	93.3665	0.168785	197.588	403.445	4.57951	52.4368	940148	3.45515e+06
60	607	67.6199	0.0309564	244.916	907.378	7.60784	11.9335	940623	3.45515e+06
60	539	175.365	0.0063527	241.351	920.284	7.89943	14.4812	941256	3.45515e+06
24	742	45	0.188046	201.17	340.286	5.34431	56.3073	940086	3.45515e+06
24	706	78.2317	0.110249	212.922	483.604	4.91739	42.9507	940201	3.45516e+06
24	1141	86.5318	0.997274	0.343994	633.577	6.46352	277.043	938891	3.45517e+06
60	560	167.276	0.106042	213.897	820.353	5.68807	28.1718	941347	3.45517e+06
25	1041	280.886	0.622889	66.3669	564.276	4.74519	36.8104	945362	3.45518e+06
24	1321	146.31	0.382486	60.0062	511.331	6.65848	15.8649	938134	3.45519e+06
60	523	171.87	0.164334	224.037	1212.02	6.94961	29.3186	941971	3.45519e+06
24	1300	183.814	0.870396	19.6868	336.837	6.14411	203.7	938487	3.4552e+06
24	1193	107.65	1	0	514.258	5.13418	321.337	938814	3.45521e+06
60	548	180	0.117774	212.578	929.671	8.04249	28.4962	941538	3.45521e+06
60	526	276.911	0.239643	207.525	516.407	5.91773	53.8738	942433	3.45521e+06
60	567	183.18	0.208044	191.034	992.39	6.58806	49.5666	941672	3.45521e+06
60	621	200.136	0.128155	195.454	2987.99	5.5644	32.5156	940895	3.45522e+06
60	656	267.138	0.735999	61.6252	148.973	4.25586	140.044	942693	3.45522e+06
24	1303	169.216	0.937968	10.6597	268.352	5.62056	299.074	938554	3.45523e+06
24	1349	137.291	0.397695	71.5702	922.439	8.75241	9.18912	937922	3.45523e+06
24	938	79.8753	0.418133	149.764	1278.64	5.42783	126.525	939421	3.45524e+06
24	1395	82.6476	0.663165	51.682	892.473	6.01027	26.9907	937824	3.45524e+06
60	536	150.255	0.178231	211.448	1153.12	5.88554	50.3454	941975	3.45526e+06
24	1434	93.0128	0.830035	31.5087	738.272	4.96106	43.3897	937704	3.45526e+06
24	865	75.9638	0.311957	193.084	1519.02	5.94441	77.5473	939587	3.45526e+06
60	601	85.2364	0.0260765	190.087	3144.85	6.4516	19.7955	941096	3.45526e+06
24	1046	71.565	0.671759	57.4175	842.112	6.6185	182.999	939071	3.45527e+06
15	696	216.027	0.689104	75.9775	296.117	6.01016	120.124	943065	3.45528e+06
60	652	190.008	0.189175	180.665	2865.58	5.17678	48.489	940797	3.45528e+06
24	727	24.7751	0.0524761	263.375	1808.39	6.61237	13.7496	939907	3.45528e+06
24	880	48.8141	0.315815	193.035	1486.69	5.12627	73.5949	939550	3.45529e+06
60	895	194.036	0.230993	119.072	1008.82	5.22957	42.8122	944787	3.45529e+06
24	1360	173.991	0.492708	63.5543	614.304	7.08051	19.0977	937959	3.45529e+06
60	575	175.236	0.229502	176.588	930.267	6.89098	67.582	941723	3.4553e+06
60	614	202.38	0.121608	167.317	600.675	6.21168	32.0277	941175	3.4553e+06
24	1198	60.124	0.906806	16.8502	459.265	4.50456	261.705	938823	3.45531e+06
60	819	289.983	0.338524	124.924	1495.41	4.95498	125.314	944312	3.45532e+06
60	898	194.931	0.316321	107.091	1009.39	5.02702	59.4002	944768	3.45532e+06
60	646	72.8973	0	259.949	1085.37	12.0667	7.30887	940319	3.45532e+06
24	789	37.9987	0.160522	248.171	1736.49	6.47449	36.9965	939710	3.45532e+06
60	809	315	0.30299	131.281	1540.59	4.96927	90.6404	944297	3.45533e+06
15	610	136.637	0.175864	207.72	439.842	5.64105	27.7316	943379	3.45533e+06
60	602	135	0.178307	161.052	606.707	7.20299	43.7468	941353	3.45533e+06
24	695	136.637	0	269.454	1472.77	11.2113	6.72461	940052	3.45534e+06
60	674	138.814	0.23979	160.05	2793.47	6.52594	72.7473	940794	3.45534e+06
55	940	192.875	0.454975	83.9788	914.144	4.96888	88.9864	944817	3.45534e+06
25	989	232.306	0.442546	88.2583	761.635	7.12033	43.1039	945097	3.45534e+06
18	1450	93.2705	0.775831	54.7925	500.539	5.81696	50.2291	937552	3.45535e+06
60	583	140.194	0.251644	168.246	944.448	5.62672	74.3904	941848	3.45535e+06
60	627	161.565	0.234535	141.465	532.307	6.75232	72.5998	941279	3.45536e+06
25	1089	202.62	0.729539	53.4558	710.418	5.67879	49.478	945400	3.45537e+06
25	1014	227.49	0.552488	73.6113	670.942	6.86053	52.5738	945124	3.45537e+06
25	1030	253.61	0.613418	65.856	840.232	7.63721	60.2751	945166	3.45538e+06
60	601	149.036	0.250948	151.781	798.948	5.59264	89.1811	941724	3.45539e+06
60	795	333.435	0.208058	145.125	1560.39	6.69006	39.407	944281	3.45539e+06
60	678	147.265	0.226551	154.777	2719.05	7.31751	84.7423	940792	3.45539e+06
15	653	281.768	0.581471	101.347	511.057	5.46778	90.0508	942908	3.4554e+06
60	688	204.567	0.188431	186.88	2669.72	5.2686	47.4327	940563	3.4554e+06
15	495	137.726	0.0022204	246.654	1286.83	8.34017	20.5054	942113	3.4554e+06
25	1131	237.381	0.808354	41.3634	220.585	5.2231	29.8548	945622	3.4554e+06
15	687	122.347	0.045141	245.447	1627.46	5.43974	26.193	940250	3.45542e+06
24	1042	45.7639	0.413364	129.136	707.004	4.97336	95.2169	939008	3.45542e+06
60	668	109.983	0.162838	151.529	2719.86	5.54309	37.4296	940883	3.45542e+06
60	645	183.013	0.324774	118.284	468.252	5.95495	70.4532	941337	3.45542e+06
15	814	76.4296	0.103243	265.075	1573.43	6.66258	26.6405	939602	3.45542e+06
25	1046	207.474	0.683852	56.114	578.736	6.80251	53.9768	945189	3.45543e+06
60	622	192.095	0.00106849	170.273	997.38	10.0164	5.64189	941038	3.45543e+06
25	1127	232.306	0.793085	44.8201	253.853	5.97691	27.1084	945589	3.45543e+06
60	659	103.57	0.0960818	159.386	2749.51	5.39829	20.2777	940932	3.45544e+06
25	1097	213.69	0.76928	45.7208	685.917	6.20257	92.9099	945391	3.45545e+06
24	882	26.5651	0.1804	233.211	1270.34	6.84935	56.8143	939354	3.45545e+06
60	621	140.528	0.305416	126.76	650.055	5.95455	99.1291	941605	3.45545e+06
15	577	251.565	0.328523	170.358	735.323	5.45795	44.4889	942725	3.45545e+06
15	487	137.291	0.0111432	256.091	3624.13	7.97133	13.6094	942222	3.45546e+06
60	515	122.735	0.0178896	231.25	1491.85	9.32119	24.4372	942109	3.45547e+06
24	1040	40.1792	0.293481	160.774	655.297	4.98744	72.5919	938946	3.45547e+06
25	1099	222.709	0.77574	44.8199	663.474	5.75588	99.5096	945375	3.45547e+06
15	568	350.789	0.31142	178.306	443.116	5.57227	55.9799	942626	3.45548e+06
15	457	90	0	267.448	3052.6	21.2389	5.11059	942316	3.45549e+06
25	1071	187.595	0.781256	39.7854	434.862	7.2762	51.8482	945247	3.45549e+06
60	704	180	0.266034	144.656	2592.2	7.21567	99.9045	940734	3.45549e+06
25	1059	223.025	0.816528	31.4346	456.452	5.40264	146.915	945123	3.45549e+06
60	694	130.365	0.238629	135.555	2627.16	5.20287	55.0069	940848	3.4555e+06
60	717	260.134	0.017404	194.702	1927.37	9.35934	8.01486	944085	3.4555e+06
24	912	47.7263	0.086978	245.396	1018.24	6.3301	24.1074	939176	3.4555e+06
55	947	278.13	0.589766	62.9873	957.198	8.00579	197.93	944734	3.45551e+06
24	806	158.552	0.268092	198.076	1275.82	4.9045	76.906	939946	3.45553e+06
15	453	360	0.00112211	268.619	1229.57	14.9848	2.75885	942352	3.45553e+06
60	686	216.158	0.36633	97.7554	347.183	4.16426	55.1595	941108	3.45553e+06
25	1185	257.196	0.951928	10.9199	172.752	6.01556	70.0349	945648	3.45553e+06
60	794	262.569	0.137024	147.712	1523.08	8.6536	24.635	944308	3.45553e+06
60	773	251.565	0.0878524	161.126	1629.89	8.71533	20.534	944270	3.45553e+06
15	583	306.87	0.323347	173.213	707.463	5.08282	66.0655	942755	3.45554e+06
15	671	290.556	0.601223	95.2031	240.383	4.90226	77.7893	943011	3.45554e+06
15	681	150.255	0.415561	141.175	1943.85	5.98895	26.2724	943369	3.45554e+06
15	740	293.199	0.890223	23.3462	29.5563	4.51926	151.662	943176	3.45554e+06
25	1149	239.534	0.891858	23.3057	514.762	5.34211	162.889	945479	3.45555e+06
25	1095	210.964	0.960018	6.91553	394.654	4.72739	228.246	945134	3.45555e+06
60	694	171.573	0.557003	66.0208	299.048	5.24034	114.985	941263	3.45555e+06
25	1038	227.49	0.825394	28.0688	594.18	6.32945	272.696	944995	3.45555e+06
25	1050	243.435	0.848182	25.1187	513.302	5.25648	273.613	945064	3.45556e+06
60	891	289.094	0.424097	87.9722	1186.08	5.97237	45.1839	944543	3.45556e+06
25	685	236.31	0.316573	103.521	357.945	5.1279	33.6991	941069	3.45556e+06
15	730	97.8153	0.106151	213.216	1506.36	4.20887	37.6273	940209	3.45556e+06
25	742	198.435	0.293199	150.168	2420.14	5.62189	71.6387	940503	3.45557e+06
60	593	93.5763	0.106994	156.954	888.87	6.27094	42.2537	941847	3.45557e+06
15	735	210.964	0.228623	164.915	2199.02	6.86736	47.1272	943937	3.45558e+06
60	678	122.735	0.50252	75.1174	362.026	5.5629	113.917	941421	3.45558e+06
15	694	166.607	0.491968	121.999	1884.76	5.45493	28.7305	943355	3.45559e+06
60	727	118.072	0.360302	112.692	2491.07	5.69899	71.902	940821	3.4556e+06
15	601	278.531	0.345905	165.025	413.061	7.06349	57.1522	942897	3.45561e+06
15	722	77.9052	0.0555617	219.553	1502.04	4.58812	21.494	940194	3.45561e+06
15	709	316.848	0.712781	66.895	104.673	4.39989	158.645	943128	3.45562e+06
60	587	78.6901	0.0628873	158.586	952.178	8.30925	28.0302	941823	3.45562e+06
25	749	156.801	0.369497	124.533	2429.89	7.57633	118.905	940640	3.45562e+06
15	785	213.69	0.172907	143.364	1820.18	7.02791	25.3441	944240	3.45562e+06
60	564	149.036	0.046199	181.885	3347.65	8.98827	32.0794	941953	3.45563e+06
25	1118	258.69	0.862259	27.3323	615.318	9.00186	336.574	945319	3.45564e+06
25	1131	254.745	0.827027	36.7716	535.414	7.08285	325.632	945388	3.45566e+06
15	716	331.928	0.650109	85.178	146.431	3.83762	108.272	943197	3.45566e+06
25	1085	302.905	1	0	480.064	4.58236	312.089	945085	3.45569e+06
60	579	153.435	0.128033	168.179	3426.48	6.35622	59.0207	941963	3.45569e+06
60	509	143.13	0.0669439	241.302	3784.1	9.011	30.8625	942305	3.45571e+06
55	997	246.501	0.900449	13.3772	861.399	5.22201	200.954	944787	3.45571e+06
15	774	196.504	0.281407	146.987	2214.64	5.23863	55.9861	940342	3.45572e+06
25	1189	268.025	0.864724	32.9346	198.954	5.43719	158.688	945708	3.45572e+06
55	924	217.569	0.757359	32.5366	1233.43	4.79932	68.4773	944533	3.45573e+06
25	756	170.538	0.347076	125.618	2277.32	7.7038	118.551	940662	3.45573e+06
15	734	183.366	0.409777	149.137	1896.86	6.80114	67.0226	943624	3.45573e+06
60	715	84.2894	0.723244	35.7051	189.947	5.9669	158.395	941345	3.45573e+06
60	468	254.745	0	284.492	1052.11	14.1726	7.3935	942619	3.45574e+06
15	795	197.879	0.429551	111.807	1982.78	5.60788	83.7026	944028	3.45574e+06
15	735	175.236	0.450879	140.541	1963.43	6.92203	90.4815	943572	3.45574e+06
25	1131	281.31	0.777706	48.8652	440.196	6.30102	166.917	945375	3.45575e+06
24	1486	67.3801	0.792754	53.5664	404.687	5.21207	41.6258	937629	3.45575e+06
25	1068	307.569	0.805532	34.7307	602.215	7.14256	239.876	945073	3.45576e+06
55	864	221.348	0.537836	69.3367	1494.39	5.82762	57.5256	944354	3.45576e+06
15	938	223.264	0.399539	168.066	560.411	4.02377	77.772	939689	3.45577e+06
15	631	333.435	0.395318	162.162	414.079	4.72701	90.5776	942951	3.45577e+06
60	502	97.125	0.0511374	254.412	3837.65	7.10204	22.1729	942431	3.45578e+06
55	859	207.255	0.584441	64.1987	1610.16	5.53985	42.0343	944275	3.45578e+06
25	1100	279.462	0.740384	53.3649	654.45	5.52	121.458	945235	3.45579e+06
25	687	110.556	0.523017	60.0273	791.702	7.0784	53.0932	941510	3.45579e+06
60	619	176.82	0.116911	120.179	3158.48	6.05893	26.6446	941750	3.45579e+06
24	1503	86.8202	0.815883	57.1552	338.61	7.46037	23.9998	937523	3.45581e+06
15	619	333.435	0.302245	188.098	448.606	5.97547	47.7101	943110	3.45581e+06
15	645	317.121	0.347556	175.367	1472.27	7.01019	54.8553	943206	3.45581e+06
25	1150	305.311	0.756408	56.9807	153.44	5.04063	92.6186	945489	3.45581e+06
55	960	330.945	0.886746	14.1162	1069.03	5.79435	193.514	944647	3.45582e+06
55	857	212.005	0.715466	50.2017	1809.1	5.47755	121.126	944107	3.45582e+06
25	768	191.31	0.526055	81.3611	2261.81	6.47212	42.6434	940897	3.45582e+06
55	985	308.66	0.80778	26.3799	928.841	5.19463	197.132	944749	3.45582e+06
15	694	292.62	0.4408	150.463	2160.69	6.27671	73.9641	943334	3.45582e+06
60	586	126.87	0.209715	158.526	3362.73	7.62554	79.1272	941973	3.45583e+06
24	1436	83.4181	0.646362	84.9868	504.199	7.70298	23.1155	937690	3.45583e+06
55	1005	303.024	0.644172	60.3303	859.515	5.80328	141.955	944848	3.45583e+06
55	887	187.125	0.82647	27.2468	1684.56	5.30775	93.3259	944218	3.45584e+06
15	870	193.173	0.733183	48.2976	2057.9	3.81018	141.389	940368	3.45584e+06
15	902	75.4258	0.4605	142.344	1111.04	4.15694	99.927	939944	3.45585e+06
55	966	316.975	0.697051	44.1797	1011.09	5.29538	133.777	944711	3.45585e+06
55	945	306.87	0.902423	12.4209	1184.62	5.63811	196.446	944568	3.45585e+06
15	767	238.393	0.548255	121.541	1839.25	6.13588	106.149	943576	3.45586e+06
24	1226	278.973	0.928473	17.9275	147.663	5.08234	72.7188	945760	3.45586e+06
24	1385	123.69	0.40377	99.4736	603.113	8.98875	8.44811	937886	3.45586e+06
25	716	66.8014	0.70866	36.6887	678.101	7.82421	60.8695	941383	3.45586e+06
55	836	229.399	0.65907	74.3289	1855.68	5.73309	93.5852	943968	3.45587e+06
60	490	90	0.00742303	269.546	3888.81	7.1088	5.81513	942498	3.45587e+06
24	1232	63.4349	0.87932	32.287	363.807	7.4326	51.2062	945898	3.45589e+06
15	868	154.093	0.698226	58.2302	2008.98	4.98304	194.282	940500	3.45589e+06
24	959	297.897	0.487063	89.5535	999.786	7.05338	51.5197	944766	3.4559e+06
25	837	168.024	0.619202	74.5056	2041.98	5.27072	192.451	940616	3.4559e+06
25	1101	282.995	0.56959	99.5087	587.205	8.29796	75.6266	945394	3.45591e+06
60	597	118.811	0.249315	155.221	3320.09	5.95007	86.6559	942017	3.45591e+06
24	976	311.186	0.470918	97.6592	930.682	6.95929	64.6397	944839	3.45591e+06
55	859	218.66	0.783287	41.4866	1830.55	6.06266	146.179	944052	3.45591e+06
24	1230	198.435	0.916976	21.0514	674.913	9.85554	99.8201	945790	3.45592e+06
60	624	140.194	0.318465	124.021	3213.36	6.91805	108.802	941884	3.45592e+06
24	1159	278.531	0.713939	69.2661	877.375	7.75765	174.784	945599	3.45592e+06
24	1042	323.973	0.452841	118.095	870.703	6.97099	34.5479	945144	3.45593e+06
15	903	205.56	0.906003	16.1689	1951.41	4.57703	177.356	940349	3.45593e+06
24	1240	197.103	0.882388	31.9255	726.673	5.70505	27.2996	945914	3.45593e+06
60	621	294.444	0.23761	218.295	2306.47	7.34896	46.3087	943212	3.45594e+06
15	815	236.31	0.616046	103.667	1587.69	5.16944	150.97	943760	3.45594e+06
55	917	222.274	0.964153	5.18579	1498.58	4.53941	180.557	944303	3.45594e+06
15	824	253.61	0.635758	99.365	1540.75	5.18827	175.044	943783	3.45595e+06
24	990	309.289	0.40842	119.385	1007.81	6.77487	74.7171	944897	3.45595e+06
55	856	211.607	0.706784	72.5256	1381.32	5.19183	147.589	943918	3.45596e+06
15	972	216.607	0.223837	215.994	1053.67	5.24358	59.7314	939419	3.45596e+06
15	898	145.125	0.810596	36.6492	1926.37	4.7281	229.823	940478	3.45596e+06
60	582	150.945	0.209826	175.392	3394.92	8.56446	65.0913	942099	3.45597e+06
15	928	180	1	0	1907.47	3.92246	210.621	940385	3.45597e+06
15	723	283.134	0.455192	157.626	2006.52	6.13292	113.535	943426	3.45598e+06
25	701	128.66	0.754385	28.1174	2831.71	11.0799	29.9884	941567	3.45598e+06
24	1177	262.569	0.744241	62.5095	979.549	5.839	208.409	945631	3.45598e+06
24	984	317.49	0.362659	131.813	1074.43	7.2724	73.61	944910	3.45598e+06
60	537	147.995	0.0958631	244.41	2163.99	4.65705	24.2564	942759	3.45599e+06
60	668	139.399	0.516476	82.5881	3085.55	6.18913	138.697	941836	3.45601e+06
25	702	186.009	0.790466	23.8989	2856.58	6.64151	54.6558	941558	3.45602e+06
55	902	342.181	0.435863	108.935	1418.46	5.55042	53.7013	944501	3.45602e+06
24	995	101.976	0.487551	140.101	1055.57	5.06595	142.38	939715	3.45602e+06
60	603	124.287	0.259815	156.978	3275.79	7.39691	61.6901	942046	3.45603e+06
24	1126	252.646	0.583749	101.178	1156.02	7.57906	210.891	945479	3.45603e+06
15	1039	181.848	0.402628	160.696	927.558	4.957	109.228	939449	3.45604e+06
15	823	302.276	0.607604	115.16	1537.13	4.73594	202.408	943782	3.45605e+06
15	865	157.834	0.707814	59.5564	1902.84	6.92205	86.5019	940697	3.45606e+06
15	944	262.235	0.905803	18.0305	1829.87	4.63185	154.902	940343	3.45606e+06
24	1212	284.036	0.868776	31.7358	863.354	6.02719	270.63	945704	3.45606e+06
25	757	139.635	0.747518	36.8054	2362.9	6.08719	45.2159	941303	3.45608e+06
24	1196	263.991	0.766077	58.4738	933.306	5.83035	252.665	945644	3.45608e+06
15	730	135	0.738407	34.3113	2517.8	8.661	12.0267	941425	3.45608e+06
24	1196	263.991	0.766077	58.4738	933.306	5.83035	252.665	945658	3.45608e+06
24	1254	267.709	1	0	655.493	5.58322	281.928	945842	3.45609e+06
60	615	299.055	0.214222	241.597	2266.28	5.72618	67.9306	943209	3.45609e+06
55	873	327.095	0.474893	122.023	1602.63	4.94699	118.41	944288	3.4561e+06
60	598	116.565	0.261944	165.483	3321.54	5.42321	76.0474	942137	3.4561e+06
15	769	312.955	0.492069	158.985	1771.33	4.46905	148.661	943603	3.4561e+06
25	819	160.346	0.76594	41.7949	2099.4	6.91578	41.3797	941068	3.4561e+06
25	735	202.62	0.84325	19.8579	2714.41	7.94038	51.5296	941477	3.4561e+06
24	1346	75.6186	0.875038	28.2515	361.444	4.55639	115.33	938533	3.4561e+06
15	927	145.923	0.842637	33.4612	1767.62	5.27112	192.535	940602	3.45611e+06
24	1033	312.709	0.344079	151.438	1567.8	4.51497	140.08	945108	3.45611e+06
24	1109	288.925	0.497326	122.474	1274.14	4.99556	169.513	945378	3.45611e+06
24	924	305.538	0.272255	162.152	1664.62	7.81279	57.3069	944671	3.45611e+06
15	947	141.34	0.907134	19.6377	1750.37	5.27026	261.937	940527	3.45612e+06
24	961	276.71	0.269243	163.516	1851.02	7.34331	58.4869	944863	3.45612e+06
25	890	164.055	0.784674	44.8667	1847.28	7.04196	113.602	940754	3.45613e+06
60	579	83.6598	0.18121	187.374	3381.23	5.54234	38.9582	942198	3.45614e+06
25	739	131.987	1	0	2716.7	6.17843	174.332	941561	3.45614e+06
15	1081	182.291	0.614077	102.669	831.471	4.51994	234.746	939573	3.45615e+06
25	865	157.891	0.820106	35.6011	1917.17	6.32666	75.4811	940921	3.45616e+06
24	1036	300.466	0.241053	182.527	1442.8	6.86063	15.6452	945265	3.45616e+06
15	969	250.017	0.874131	26.6416	1680.01	5.22452	157.852	940391	3.45617e+06
60	540	174.289	0.0553377	250.65	1980.46	8.19474	20.5425	942840	3.45617e+06
25	795	138.814	0.914304	13.3599	2291.1	5.12509	59.2585	941306	3.45617e+06
24	913	328.57	0.160182	197.013	1881.97	8.56686	21.3442	944720	3.45617e+06
60	523	94.7636	0.0170342	300.861	2006.61	5.68195	10.423	943011	3.45619e+06
60	543	79.5085	0.0474505	219.494	3456.2	5.96523	16.3952	942234	3.45619e+06
24	888	302.905	0.165751	205.092	1865.21	7.93969	33.9693	944604	3.4562e+06
60	576	159.775	0.180081	192.611	1899.49	5.681	60.1172	942690	3.4562e+06
25	817	126.254	0.952295	7.81812	2240.4	5.35691	71.6203	941264	3.4562e+06
60	660	327.653	0.23981	249.628	2021.83	6.32255	72.2268	943474	3.45621e+06
24	1009	322.125	0.187651	193.465	1621.64	7.53444	20.8564	945142	3.45621e+06
24	1002	65.6954	0.438448	154.592	1022.22	5.36452	117.587	939777	3.45621e+06
24	1076	282.339	0.331922	165.124	1331.13	5.41881	67.6193	945354	3.45622e+06
60	587	185.194	0.221882	170.592	1851.18	6.34258	67.1228	942590	3.45622e+06
60	652	77.4712	0.37486	127.825	3068.43	5.90241	89.482	941962	3.45624e+06
60	622	326.725	0.170969	274.782	2153.44	5.38917	63.4444	943357	3.45624e+06
60	627	83.991	0.289236	149.064	3145.74	6.45476	66.0986	942015	3.45624e+06
15	1000	213.111	0.946748	11.6528	1579.86	4.79712	250.427	940426	3.45624e+06
60	828	295.201	0.354405	198.662	1874.26	4.73905	95.2799	944136	3.45624e+06
60	536	232.125	0.040948	218.337	1897.27	6.41973	19.08	942389	3.45624e+06
24	1050	74.5778	0.484402	139.491	872.294	5.72723	113.04	939690	3.45625e+06
15	817	130.601	0.948909	8.61133	2255.88	6.82947	51.4214	941310	3.45625e+06
60	524	279.09	0.00391212	330.656	2410.57	6.05614	11.9072	943171	3.45625e+06
25	853	131.634	0.956163	8.07129	2109.33	5.02394	98.0153	941197	3.45625e+06
60	604	64.359	0.188729	174.948	3262.05	6.03778	36.9262	942092	3.45625e+06
24	747	6.98106	0.311917	237.922	1645.83	4.55678	82.5478	943861	3.45625e+06
15	932	152.241	0.866766	29.7751	1693.55	6.97579	158.279	940758	3.45626e+06
25	929	155.772	0.88295	25.927	1704.83	5.96607	139.989	940807	3.45626e+06
60	621	86.4237	0.255402	158.014	3181.28	6.82743	47.5938	942039	3.45627e+06
24	972	210.256	0.687682	72.4575	1586.43	5.45598	104.855	940303	3.45627e+06
24	799	300.018	0.00296773	277.846	2043.54	8.58305	16.0051	944504	3.45627e+06
25	784	167.905	1	0	2497.7	5.51137	202.422	941491	3.45628e+06
15	975	156.038	0.879658	28.2041	1579.09	6.91214	171.225	940635	3.45628e+06
24	1289	315	0.85701	43.0157	547.232	5.22784	161.298	945933	3.45629e+06
24	1446	123.179	0.895821	30.5179	277.798	5.25495	37.3737	938116	3.45629e+06
60	603	189.462	0.279762	144.623	1777.31	6.57534	69.9826	942550	3.4563e+06
25	771	120.256	0.880035	20.3669	2565.25	5.72677	203.437	941564	3.4563e+06
24	1159	280.62	0.491112	138.292	940.551	7.35592	85.5209	945648	3.45631e+06
24	882	225.63	0.0892336	243.64	1626.72	6.03507	28.6588	940044	3.45632e+06
60	613	151.39	0.304593	143.297	1755.75	5.87353	87.315	942687	3.45632e+06
60	600	155.772	0.217498	184.465	1775.9	6.1785	61.1865	942798	3.45632e+06
25	917	150.945	0.926223	16.0093	1802.92	6.20649	114.998	940933	3.45632e+06
24	1269	307.405	0.782346	65.0189	596.733	4.7553	142.417	945903	3.45632e+06
24	971	325.305	0.103656	222.826	1848.88	8.87031	16.0714	944991	3.45633e+06
25	915	144.462	0.956377	9.40625	1865.43	6.44817	145.551	940997	3.45634e+06
25	941	146.976	0.921966	17.7488	1677.57	6.0606	126.641	940870	3.45634e+06
60	615	58.2405	0.174698	175.903	3179.67	6.427	28.8791	942033	3.45634e+06
60	611	151.39	0.26506	156.248	1740.64	7.40083	67.3135	942738	3.45635e+06
24	982	220.815	0.545488	112.071	1535.31	5.52266	82.0533	940202	3.45636e+06
25	811	138.366	0.915898	14.7578	2360.66	6.88299	158.872	941364	3.45636e+06
24	925	317.291	0.145346	225.951	2078.61	4.91192	123.777	944753	3.45636e+06
25	766	112.166	0.741709	50.2576	2543.66	5.32747	137.154	941608	3.45637e+06
60	590	305.538	0.0658639	337.672	2139.85	5.91706	27.9634	943437	3.45638e+06
24	991	305.218	0.075854	231.139	1610.48	6.9968	36.3012	945108	3.45639e+06
24	925	323.13	0.0427382	250.392	2008.27	8.92852	35.0224	944887	3.45639e+06
15	1018	143.746	0.962565	9.25854	1460.47	6.22892	231.419	940601	3.45639e+06
24	1304	274.399	0.814276	60.4822	312.9	6.09107	146.252	946106	3.45639e+06
60	573	124.38	0.105389	237.485	1708.62	6.74873	30.5429	942923	3.45639e+06
60	647	180	0.480417	83.7107	1619.18	5.24784	113.564	942564	3.45639e+06
25	796	144.782	0.846467	29.7717	2426.26	5.71793	208.974	941503	3.4564e+06
60	578	186.17	0.0338977	197.1	1630.56	5.568	19.3208	942232	3.4564e+06
24	1218	280.62	0.589902	120.453	714.426	7.2616	114.552	945867	3.45641e+06
24	1291	131.424	0.650839	94.6284	550.351	4.66148	25.157	938758	3.45641e+06
24	1394	160.56	0.78336	64.1851	380.497	6.89488	14.5351	938247	3.45641e+06
24	1272	285.524	0.734288	82.356	521.921	7.81665	171.958	946000	3.45642e+06
24	1281	209.745	0.660635	91.4503	494.785	5.35327	48.0321	938846	3.45642e+06
24	913	157.62	0	283.705	1374.39	9.60971	15.5453	939839	3.45643e+06
24	918	260.538	0.140974	242.017	363.038	8.28682	109.535	944728	3.45643e+06
24	722	303.024	0.00515417	352.236	2142.29	9.6621	21.7966	944225	3.45643e+06
24	869	300.964	0.155448	254.312	1824.79	6.39615	102.248	944516	3.45644e+06
24	617	299.358	0	397.195	2094.61	12.0908	5.52086	943908	3.45644e+06
60	641	153.435	0.442443	89.343	1599.37	5.602	103.05	942671	3.45645e+06
25	858	155.095	0.843583	33.228	2082.02	6.6766	24.2223	941192	3.45645e+06
24	851	307.569	0.142363	269.54	1911.63	4.94106	88.4171	944479	3.45645e+06
24	891	285.068	0.109469	259.696	481.572	7.51982	81.1363	944678	3.45645e+06
24	1087	291.371	0.218688	204.446	1174.89	7.2865	31.637	945490	3.45646e+06
60	652	198.435	0.482554	77.8208	1548.16	8.70231	85.9113	942498	3.45646e+06
24	651	296.565	0	397.45	2235.66	12.2343	6.66486	944067	3.45646e+06
60	721	57.6526	0.478979	114.047	2718.84	4.62596	83.1246	941753	3.45646e+06
24	879	335.556	0.108444	264.258	1328.05	9.10364	81.7056	944604	3.45647e+06
24	1281	74.0546	0.614106	105.853	547.385	10.8245	15.0959	938774	3.45647e+06
24	1122	285.255	0.313043	184.656	1061.98	6.61229	49.3741	945602	3.45647e+06
60	535	175.914	0	359.462	2140.95	10.0447	5.07062	943209	3.45648e+06
24	1073	135	0.969858	7.90112	1282.23	6.1929	271.024	940502	3.45648e+06
24	862	315	0.107238	274.09	1593.52	7.48323	78.3285	944544	3.45649e+06
24	1328	267.274	0.820116	58.9912	413.632	6.97327	140.092	946168	3.4565e+06
25	903	163.811	0.936056	14.3445	1988.76	5.27179	50.1688	941161	3.45651e+06
24	806	297.646	0.0650938	303.731	1943.36	5.4327	68.9002	944421	3.45651e+06
24	952	209.745	0.0290535	263.342	637.34	8.99178	35.0079	944986	3.45651e+06
60	739	73.4956	0.505018	112.913	2584.28	5.11593	83.9346	941661	3.45651e+06
60	558	173.157	0.0241945	350.256	2098.87	4.96123	15.6907	943238	3.45652e+06
60	619	52.7652	0.0930807	199.126	3039	4.83679	17.406	941977	3.45652e+06
24	729	285.945	0	366.86	2048.11	8.23583	20.3977	944309	3.45653e+06
60	674	234.462	0.783883	23.4514	1479.46	7.37979	128.915	942560	3.45653e+06
24	1295	256.608	0.743192	79.4274	563.556	6.15225	198.128	946024	3.45653e+06
24	873	312.51	0.0864334	280.386	637.646	8.23288	56.1613	944627	3.45653e+06
24	1249	259.592	0.630007	112.08	631.902	5.82959	190.932	945961	3.45654e+06
24	834	316.332	0.0702924	296.95	1774.56	6.88586	67.9694	944484	3.45654e+06
60	637	220.601	0.169001	159.342	1466.29	6.80851	34.2512	942186	3.45657e+06
24	900	297.646	0.00234794	297.646	861.897	7.18242	30.3281	944860	3.45657e+06
60	667	116.565	0.510769	72.9844	1402.35	6.1847	102.631	942765	3.45658e+06
24	784	276.34	0.020059	340.507	1680.89	7.62732	39.2967	944399	3.45658e+06
24	736	251.565	0	376.186	1762.32	12.2444	14.6597	944330	3.4566e+06
15	1013	115.641	1	0	1652.54	4.03476	284.692	940937	3.4566e+06
24	887	296.565	0	309.869	892.446	7.35836	24.9024	944805	3.45661e+06
60	594	106.928	0.0885404	313.525	1971.05	4.75919	34.5224	943190	3.45662e+06
24	783	271.975	0.0128685	345.106	1459.54	9.56868	33.8936	944411	3.45662e+06
60	674	171.87	0.497663	77.1331	1174.61	5.29605	93.0897	942788	3.45663e+06
60	687	163.301	0.487401	73.0139	1300.2	6.67978	77.997	942404	3.45664e+06
24	1198	247.521	0.424653	164.462	683.328	5.74926	240.245	945887	3.45664e+06
24	1059	165.651	0.444906	143.849	1133.11	5.51923	86.5084	940059	3.45665e+06
25	747	200.854	0.029603	362.154	1961.98	5.32116	59.7914	944264	3.45666e+06
24	938	295.115	0.028234	286.898	711.346	5.80761	57.2753	944977	3.45667e+06
24	919	310.914	0.0206665	300.062	774.806	6.13877	44.8376	944901	3.45667e+06
60	692	135	0.640736	39.7854	1263.29	7.11681	71.3165	942502	3.45668e+06
24	780	225	0.020007	350.122	1796.56	7.95985	78.1378	944367	3.45669e+06
24	987	278.13	0.0538082	261.948	555.025	6.5441	89.1454	945083	3.4567e+06
60	693	127.875	0.486704	67.2327	1223.88	6.82374	65.8207	942418	3.4567e+06
24	1025	312.709	0	261.864	1086.51	10.0059	125.813	945322	3.4567e+06
15	1101	93.3665	1	0	1192.41	5.25944	413.121	940580	3.45671e+06
60	655	171.254	0.00306341	381.527	2656.59	12.7381	21.1938	943817	3.45671e+06
60	634	72.1811	0.0453984	250.391	2688.79	6.43741	12.9524	941680	3.45671e+06
60	615	93.0941	0.123744	296.637	1925.41	5.38917	39.8871	943151	3.45672e+06
60	694	233.13	0.321178	115.177	1232.2	7.9169	59.8818	942256	3.45672e+06
24	750	255.069	0.0466324	359.572	1970.6	5.89444	85.7755	944229	3.45672e+06
24	782	239.931	0.0370975	349.222	1827.05	5.3924	101.611	944333	3.45672e+06
60	629	210.964	0	225.88	1798.71	11.9076	8.61217	941978	3.45673e+06
60	699	220.601	0.391695	95.6724	1200.99	7.09171	73.735	942297	3.45673e+06
24	1234	279.211	0.501286	138.91	626.894	6.05091	280.719	945904	3.45675e+06
24	1066	259.695	0.0625593	245.969	1254.09	7.47907	116.998	945458	3.45676e+06
60	621	108.97	0.122915	299.004	1960.33	5.79313	34.1532	943164	3.45678e+06
60	687	190.62	0.0917589	341.435	2554.67	6.07503	74.5276	943686	3.45679e+06
24	884	273.18	0	335.394	1180.4	10.1441	19.9949	944860	3.45679e+06
60	689	165.256	0.074951	350.16	2541.59	5.41687	53.411	943750	3.4568e+06
60	644	191.821	0.0176962	258.017	2846.09	5.10726	17.1549	941711	3.45681e+06
24	1037	250.907	0.0343105	261.738	1163.13	7.1379	234.723	945346	3.45682e+06
24	1388	80.1342	0.92726	16.224	140.592	5.13531	132.888	939227	3.45682e+06
60	668	200.556	0.0843576	226.094	2841.5	5.03084	38.5281	941815	3.45682e+06
60	695	161.565	0.310338	158.57	1831.31	6.13126	99.3596	942894	3.45684e+06
60	681	194.826	0.104697	223.138	2799.39	4.99296	39.9613	941777	3.45684e+06
24	751	287.354	0.0387324	373.539	1919.62	4.79675	50.3961	944251	3.45684e+06
60	704	146.31	0.461021	78.1467	1362.12	9.38638	69.2057	942752	3.45685e+06
24	1008	274.399	0	280.784	958.218	7.39118	241.981	945253	3.45686e+06
24	1099	285.255	0.107385	230.596	1083.89	8.26476	259.25	945556	3.45686e+06
60	664	167.905	0.00171756	218.632	2434.42	11.856	8.3086	941996	3.45687e+06
60	624	81.8699	0.0649801	327.966	2105.15	7.87628	21.2843	943184	3.45687e+06
60	717	216.254	0.12954	324.107	2447.06	5.93668	101.547	943698	3.45687e+06
60	712	150.068	0.0845083	349.456	2414.66	5.50636	40.0428	943827	3.45688e+06
15	1206	145.84	1	0	724.206	4.77108	454.329	940277	3.45688e+06
24	1093	304.992	0.0904508	235.005	1097.36	8.05718	262.875	945523	3.45689e+06
15	1183	120.579	0.973854	6.71729	765.4	4.81619	366.441	940334	3.45689e+06
24	815	294.228	0.0300713	349.844	1628.52	6.88964	69.3254	944459	3.4569e+06
60	664	100.305	0	276.91	2601	13.9383	4.58325	941540	3.45691e+06
60	678	42.8789	0.0315282	274.085	2340.19	6.4428	16.7551	941432	3.45692e+06
24	979	286.39	0.00785184	295.421	1142.84	6.87451	229.502	945143	3.45692e+06
60	718	221.987	0.124889	322.659	2413.35	7.36336	116.13	943661	3.45694e+06
24	1219	255.256	0.357711	156.15	451.082	6.62305	216.366	945862	3.45694e+06
25	843	274.086	0.0154506	342.204	1414.53	8.62477	80.7287	944587	3.45694e+06
60	760	216.027	0.587499	58.1536	914.946	6.1095	117.19	942401	3.45695e+06
60	703	254.745	0.15109	167.745	1032.25	4.52052	38.0484	942128	3.45695e+06
24	1077	309.806	0.0488131	247.099	1100.74	9.54493	188.549	945483	3.45696e+06
60	767	48.7314	0.235259	215.847	2188.35	4.16148	59.2752	941301	3.45696e+06
60	608	139.086	0.0058561	365.158	2096.45	6.48919	11.6787	943258	3.45697e+06
24	1342	98.5308	0.621713	74.0388	250.201	5.41622	49.3956	939284	3.45698e+06
60	770	160.56	0.63574	48.3872	826.127	6.47548	128.215	942457	3.457e+06
60	718	206.03	0.108028	233.761	2628.96	5.35189	34.9324	941602	3.457e+06
60	750	141.953	0.117628	333	2235.27	5.61794	48.9286	943891	3.45701e+06
15	1166	54.1623	0.826371	44.9059	770.59	5.66241	269.241	940361	3.45701e+06
60	725	140.711	0.124101	201.909	2633.68	5.81209	32.623	941904	3.45702e+06
15	925	111.194	0.333928	170.042	1367.83	5.61783	66.8997	940791	3.45702e+06
15	1006	59.4208	0.503843	124.465	1194.76	5.49712	164.338	940692	3.45702e+06
25	729	54.0579	0.076934	262.899	2245	5.69071	28.3401	941299	3.45702e+06
24	1272	207.216	0.244847	112.708	702.989	4.91509	18.157	939567	3.45702e+06
60	678	199.654	0	288.335	2624.58	10.3284	6.69362	941458	3.45703e+06
60	760	199.654	0.259404	178.666	2570.57	5.07756	98.2838	941735	3.45703e+06
24	1075	282.529	0.00599231	254.207	891.498	10.432	62.7477	945502	3.45703e+06
15	1070	78.6901	0.626787	94.2618	997.807	5.07506	209.4	940526	3.45704e+06
25	737	235.62	0	409.943	1713.53	12.1139	6.19786	944345	3.45704e+06
24	1055	311.186	0.0277739	260.243	1174.6	9.1722	144.496	945383	3.45704e+06
60	680	264.806	0.0777238	347.409	2479.69	4.65911	50.3264	943458	3.45704e+06
60	727	204.775	0.123815	230.196	2594.85	5.59819	41.2491	941567	3.45704e+06
60	724	142.524	0.26223	205.656	1808.94	5.9237	61.7377	942996	3.45704e+06
60	717	145.62	0.0994582	206.083	2655.11	5.74126	24.9966	941933	3.45704e+06
24	1024	267.51	0.0154464	279.38	1164.5	9.3455	192.184	945263	3.45706e+06
60	784	154.654	0.497239	105.9	1432.5	6.45699	138.797	942777	3.45706e+06
24	964	240.255	0	315.068	1076.24	11.4675	198.089	945104	3.45706e+06
25	779	205.974	0.279015	175.656	2500.96	4.97563	82.5902	941662	3.45708e+06
24	877	226.848	0.0107171	341.893	523.665	7.96957	28.8049	944701	3.45708e+06
60	820	170.727	0.70676	47.6282	715.259	4.86003	182.515	942417	3.45708e+06
24	1138	263.884	0.0222407	216.867	703.219	6.83184	31.568	945692	3.45708e+06
25	740	137.291	0.148088	196.489	2602.11	4.86495	39.6831	941918	3.45708e+06
24	959	218.66	0.0416737	305.241	184.019	4.8777	206.278	944976	3.45708e+06
60	779	191.889	0.196591	286.954	2219.42	7.34743	156.66	943735	3.45708e+06
15	979	59.0362	0.375087	154.904	1201.61	5.58922	130.833	940692	3.4571e+06
25	797	173.66	0.0876077	334.946	2021.84	6.20346	60.6047	944194	3.4571e+06
24	971	223.025	0.0517817	298.776	130.804	4.65964	210.789	945008	3.45711e+06
60	780	131.348	0.268954	169.539	2521.04	4.34067	67.3728	941849	3.45711e+06
60	682	117.408	0.0927347	310.189	1899.52	5.44347	44.1461	943164	3.45711e+06
24	952	235.491	0.0453841	305.754	184.205	5.25252	168.627	944950	3.45712e+06
60	730	107.103	0.0945944	209.533	2646.07	5.15103	25.7031	941973	3.45712e+06
24	1110	211.218	0.0294448	230.834	591.388	5.95951	55.3015	945557	3.45712e+06
24	909	115.463	0.328055	177.301	1501.7	4.26173	92.8583	940923	3.45712e+06
24	1085	219.289	0.00740219	244.063	618.279	5.84707	83.3825	945500	3.45713e+06
25	645	101.592	0.0206405	357.845	1958.06	5.57611	21.2003	943226	3.45714e+06
60	829	278.881	0.569497	86.4573	733.957	4.14673	115.373	942265	3.45715e+06
25	821	243.435	0.00248052	365.914	1164.11	12.646	17.9406	944482	3.45715e+06
60	743	264.92	0.148475	312.646	2290.24	4.92602	76.1235	943557	3.45715e+06
24	831	118.393	0.240089	211.696	1763.79	3.98233	65.7226	941123	3.45715e+06
25	844	183.9	0.198311	276.002	1982.51	6.77912	82.5091	944038	3.45716e+06
60	823	131.009	0.40375	138.243	2445.4	4.08553	122.509	941792	3.45716e+06
25	830	137.862	0.12488	301.853	1949.79	6.10706	80.4398	944167	3.45716e+06
60	693	95.5275	0.07718	312.882	1869.67	4.72733	40.6272	943165	3.45717e+06
24	923	273.366	0.0107671	322.793	299.224	8.27342	72.6267	944857	3.45717e+06
24	1278	115.017	0.241953	147.392	831.306	9.90536	4.25553	939454	3.45718e+06
24	1110	226.397	0.0644436	220.603	567.738	6.14183	114.774	945479	3.45721e+06
25	786	84.9204	0.104003	250.466	1843.23	4.26264	37.7256	941198	3.45721e+06
24	1370	130.914	0.607362	95.3702	494.931	5.65375	42.4433	939293	3.45724e+06
51	1473	98.1301	0.902321	31.0247	215.484	5.33495	47.9011	938928	3.45726e+06
24	979	288.435	0.00143224	310.56	906.012	8.73373	80.6128	945072	3.45728e+06
24	929	131.186	0.0507143	231.326	1503.67	7.93582	36.1893	940736	3.45728e+06
24	664	115.017	0.0101271	383.909	2458.5	5.76352	14.52	943286	3.45729e+06
60	848	256.608	0.313074	239.107	2100.39	4.43626	146.97	943640	3.45729e+06
24	1337	55.4077	0.88357	27.5807	494.776	4.65799	134.121	940012	3.4573e+06
24	973	257.471	0	314.423	1099.09	8.6669	44.1622	945019	3.45731e+06
25	888	183.27	0.522873	99.6658	2218.05	5.76411	126.269	941537	3.45732e+06
60	939	180	0.818537	44.3862	1206.19	4.41311	263.867	942696	3.45732e+06
24	804	90	0	283.413	1794.76	10.8153	5.92024	941033	3.45733e+06
25	743	100.713	0.0789206	284.032	1832.89	8.39887	38.2592	943046	3.45735e+06
25	733	123.024	0	300.669	1990.77	9.00186	39.8006	943085	3.45735e+06
24	1366	126.469	0.609494	100.799	784.108	5.06105	35.6662	939493	3.45735e+06
24	1365	96.2034	0.866916	31.7274	298.299	5.283	74.1673	939913	3.45736e+06
25	958	198.435	0.380473	168.765	1623.51	5.15902	175.781	944133	3.45737e+06
24	933	248.552	0	322.337	949.691	10.4376	28.256	944807	3.45737e+06
24	1425	102.529	0.759739	69.9331	276.263	5.49528	67.2329	939175	3.45738e+06
60	964	255.964	0.936478	13.2231	309.89	4.41444	233.635	942493	3.45738e+06
25	700	91.5482	0.0627156	360.856	2382.68	4.78696	29.7168	943235	3.45739e+06
24	1016	237.381	0.0112809	289.085	1037.38	7.19209	30.1584	945079	3.45744e+06
24	1046	176.532	0.178045	196.399	1217.57	4.88285	100.755	940544	3.45745e+06
24	1104	230.793	0.0363322	223.26	697.965	5.35861	89.4525	945331	3.45745e+06
25	850	172.875	0.140041	188.76	2054.15	6.96253	32.3839	941295	3.45745e+06
24	1342	115.278	0.806252	40.1975	343.477	5.04649	165.162	940021	3.45746e+06
24	1342	115.278	0.806252	40.1975	343.477	5.04649	165.162	940045	3.45747e+06
25	949	221.186	0.755694	39.8279	2011.49	5.87327	188.96	941599	3.45747e+06
24	1408	168.232	0.692456	90.9619	678.668	6.66521	21.0176	939295	3.45748e+06
24	848	274.399	0.189383	257.913	1887.34	5.56988	58.2174	943734	3.45748e+06
25	1403	326.31	0.762363	42.4403	345.646	4.52945	44.0674	946542	3.45749e+06
24	1171	119.358	0.247568	145.736	789.804	6.18432	90.8551	940271	3.45751e+06
25	1356	284.036	0.379956	84.3655	581.244	4.90475	26.0502	946331	3.45752e+06
25	985	164.055	0.127878	218.457	1362.85	7.66272	73.6161	944492	3.45752e+06
24	1231	131.309	0.341495	114.075	660.274	6.06344	128.139	940193	3.45755e+06
24	829	202.38	0.16465	290.311	1998.09	4.54817	76.373	943580	3.45755e+06
60	982	251.565	0.732155	65.6035	1857.19	5.55344	112.172	942489	3.45756e+06
25	764	105.593	0.116701	340.156	2143.86	4.22159	51.9584	943167	3.45757e+06
25	1341	300.964	0.213344	97.476	636.745	5.51444	19.7692	946288	3.45757e+06
24	698	229.399	0	414.223	2337.95	11.6563	6.34386	943282	3.45759e+06
25	1069	147.095	0.524146	92.0554	1238.64	4.63448	199.835	944333	3.45764e+06
25	1043	208.072	0.652994	62.8252	1321.03	4.73193	317.553	944152	3.45765e+06
25	1038	165.069	0.153185	200.02	1051.25	6.94765	95.3696	944607	3.45766e+06
25	1343	251.565	0.171446	104.301	412.155	7.18656	24.7688	946293	3.45767e+06
24	1079	115.71	0.0184748	203.698	1174.13	8.67204	66.9371	940524	3.45767e+06
15	954	242.241	0.45233	138.86	1889.99	5.94896	71.3435	942402	3.45769e+06
24	880	204.228	0.157879	267.14	1772.29	4.92623	104.227	943707	3.4577e+06
15	1016	157.891	0.676918	93.6318	1722.34	5.43833	71.1488	942678	3.4577e+06
24	1533	191.31	0.991291	2.86096	299.169	4.46799	183.264	939414	3.4577e+06
24	985	182.386	0.505533	84.1418	1691.64	6.35689	115.752	941362	3.45771e+06
25	1358	228.814	0.405383	96.8553	441.698	7.61282	19.3876	946432	3.45772e+06
24	1064	151.39	0.298824	140.854	1152.12	5.90054	54.3248	944469	3.45772e+06
24	1069	165.964	0.479408	95.0367	1155.39	5.56412	189.846	944376	3.45772e+06
25	1318	222.274	0.144712	112.532	41.9824	4.26694	12.7813	945987	3.45773e+06
25	756	109.722	0.0323774	379.062	2081.37	5.31592	32.1721	943180	3.45773e+06
24	1079	195.255	0.824981	23.3252	1158.73	5.69619	332.744	944246	3.45774e+06
24	1472	124.695	0.90787	25.2107	262.819	5.55113	87.2825	939752	3.45776e+06
24	913	221.82	0.153064	241.492	1609.6	5.90102	102.274	943819	3.45776e+06
25	935	107.354	0.209087	185.221	1828.5	7.2808	42.5014	941967	3.45776e+06
25	1309	344.055	0.153244	121.827	45.0804	5.96665	12.1016	946038	3.45779e+06
25	1409	225	0.68872	56.6658	168.553	5.7452	60.4939	946607	3.45779e+06
25	1015	113.962	0.564387	74.6316	1576.57	6.26524	182.52	941615	3.45781e+06
25	963	107.103	0.453033	183.765	1692.26	5.35519	150.751	942929	3.45782e+06
24	1042	126.098	0.066103	223.57	742.268	5.09612	126.813	940731	3.45782e+06
25	783	234.689	0.0217301	384.867	2115.88	4.552	28.8178	943344	3.45783e+06
25	937	90	0.370662	218.479	1752.48	6.19346	102.087	942992	3.45784e+06
24	848	305.218	0.0341253	328.974	1833.82	6.2817	19.695	943651	3.45785e+06
24	1546	120.579	0.988004	3.97766	106.818	3.9322	145.213	939681	3.45785e+06
24	1306	102.995	0	82.2957	739.185	10.1621	153.938	940170	3.45786e+06
24	802	238.57	0	372.915	1994.15	10.2634	10.1905	943519	3.45787e+06
24	1048	152.526	0.818177	25.3308	1496.28	5.55522	265.907	941528	3.45787e+06
24	950	283.241	0.13345	223.234	1400.31	5.91487	107.569	943920	3.45787e+06
24	818	230.528	0	363.52	1951.5	9.96428	10.0983	943556	3.45787e+06
25	1009	221.634	0.465823	140.636	1567.42	5.40509	81.0269	942432	3.45788e+06
24	972	273.27	0.17855	202.907	1353.74	5.49253	132.134	943963	3.45789e+06
25	850	96.3402	0.137732	318.59	1886.91	5.5385	49.0361	943095	3.4579e+06
25	1075	185.194	0.699529	81.9016	1446.28	5.65556	255.403	942573	3.45791e+06
25	1012	231.34	0.43943	146.837	1558.79	4.70576	84.8846	942410	3.45793e+06
24	1105	264.472	0.575816	73.2529	1021.83	6.36836	271.259	944237	3.45793e+06
25	793	270	0.00301384	397.29	2055.36	6.23506	10.6249	943344	3.45794e+06
25	1075	167.471	0.688832	85.2042	1409.17	6.58775	265.481	942604	3.45794e+06
24	1195	180	1	0	834.621	4.62207	373.463	944432	3.45794e+06
25	839	197.354	0.0371137	355.205	1885.86	4.60312	51.1633	943524	3.45795e+06
25	940	221.906	0.116534	232.873	1630.82	7.08598	37.3688	942253	3.45796e+06
25	1425	341.565	0.726448	56.9642	207.149	6.62285	64.9942	946605	3.45796e+06
25	952	77.9052	0.305513	236.582	1702.6	4.60464	99.1565	942983	3.45797e+06
24	1011	258.275	0.220409	180.393	1162.29	5.42768	119.248	944059	3.45797e+06
24	1091	138.122	0.685682	60.0544	1368.37	5.14068	226.589	941603	3.45797e+06
25	1092	188.13	0.702515	78.7356	1337.06	5.09187	269.385	942582	3.45799e+06
24	1053	210.114	0.309995	152.104	1313.09	5.62991	69.2382	941235	3.458e+06
24	1124	155.056	0.249666	175.149	663.197	5.40598	176.12	940786	3.45801e+06
24	1054	257.196	0.315559	155.398	1104.75	5.07545	127.19	944077	3.45801e+06
25	818	255.964	0.0120106	391.812	1938.33	5.24605	15.302	943396	3.45802e+06
24	1372	166.504	0.726343	59.0236	510.17	5.55415	125.143	940104	3.45803e+06
25	1004	113.552	0.192522	200.261	1396.31	6.37939	54.657	941882	3.45803e+06
24	808	120.256	0.00290931	391.966	1773.15	8.23095	16.6289	943267	3.45803e+06
24	1316	202.249	0.74755	47.7925	404.656	7.00293	104.163	940385	3.45805e+06
24	1046	221.711	0.15822	210.003	1286.09	6.00571	63.8101	941135	3.45806e+06
24	1383	175.764	0.750289	56.9873	459.639	5.89935	110.462	940051	3.45806e+06
24	1545	129.289	1	0	219.786	4.63423	145.754	939700	3.45806e+06
25	1298	348.69	0.156998	163.606	711.57	7.98884	8.92458	946198	3.45807e+06
24	1109	201.801	0.458913	121.486	1234.97	5.43796	98.3954	941253	3.45808e+06
25	1362	299.982	0.446558	118.969	552.537	6.60782	29.0522	946429	3.45809e+06
25	954	177.51	0	264.479	1317.35	10.8158	8.27482	941975	3.4581e+06
24	1459	151.975	0.855842	42.0311	151.152	4.25301	68.1141	939849	3.4581e+06
25	866	123.69	0.0477242	344.429	1655.5	8.59319	51.7436	943121	3.4581e+06
25	1265	262.875	0.0424071	160.341	1194.25	8.20822	7.18877	945782	3.4581e+06
24	1133	118.072	0.652596	76.1042	1257.52	5.58127	202.68	941615	3.4581e+06
25	832	259.38	0.00216043	395.651	1864.29	8.1808	13.0987	943424	3.45811e+06
25	1058	218.157	0.386681	153.171	1298.78	6.26119	62.292	942398	3.45812e+06
24	1161	131.76	0.762606	49.3292	1186.15	4.72721	269.286	941563	3.45813e+06
24	1334	107.354	0.874412	24.4795	308.711	4.70429	337.542	940559	3.45814e+06
25	934	190.886	0.0780087	307.833	1573.93	5.00323	97.8013	943700	3.45814e+06
25	1272	258.69	0.0889931	159.296	1101.94	10.2066	9.85267	945863	3.45814e+06
25	1269	208.61	0.0667338	161.554	1109.61	9.77233	7.782	945837	3.45815e+06
25	1279	163.301	0.102692	164.33	1031.66	5.7884	9.85291	945981	3.45815e+06
24	1169	209.197	0.57399	98.5402	1124.37	5.57009	137.397	941231	3.45816e+06
25	927	175.764	0	312.866	1530.34	7.73724	31.2053	943853	3.45816e+06
25	1251	151.699	0.293458	96.4833	484.194	4.86624	21.7928	944898	3.45816e+06
25	1361	272.603	0.44125	124.822	539.068	7.48402	18.9025	946459	3.45817e+06
25	1285	203.962	0.147001	156.499	994.355	5.14728	15.8701	945932	3.45818e+06
25	1343	243.435	0.382504	134.752	665.086	7.43856	24.7078	946360	3.45819e+06
25	1003	252.979	0.0487779	254.241	1060.82	6.76086	48.3371	944010	3.45819e+06
24	1292	274.574	0.361267	89.2526	267.657	5.0721	40.0649	945275	3.45819e+06
24	966	160.907	0.0258055	295.198	1442.71	6.77826	39.3315	943886	3.4582e+06
25	1328	235.62	0.317085	145.243	723.806	6.10431	27.5397	946256	3.4582e+06
25	848	201.801	0.00561028	397.566	1777.11	8.65445	13.9664	943429	3.45821e+06
25	1228	201.801	0.0101887	131.278	470.351	11.6109	4.86771	945020	3.45821e+06
24	1213	126.254	0.866685	28.0575	1057.21	5.17071	334.688	941509	3.45821e+06
24	1306	298.072	0.433914	81.0295	181.621	5.42539	51.566	945318	3.45821e+06
25	1313	160.974	0.419868	89.4698	132.282	4.61688	41.8567	945507	3.45822e+06
25	1295	262.235	0.337625	93.3141	253.566	5.69293	32.0308	945259	3.45823e+06
25	1307	219.806	0.311604	118.8	970.219	4.50827	28.3902	945730	3.45823e+06
24	943	154.359	0.0725709	292.048	1327.9	8.22485	48.6217	943015	3.45826e+06
24	1361	105.068	0.876991	23.6322	141.371	4.87103	229.876	940504	3.45826e+06
24	919	105.751	0.10521	329.092	1431.75	4.65009	61.3716	943210	3.45826e+06
25	1352	247.521	0.430035	124.88	643.462	5.81398	46.4777	946310	3.45827e+06
25	1312	218.66	0.295138	137.057	871.227	4.92367	35.6881	946000	3.45827e+06
25	1001	206.565	0.170359	263.627	1419.95	4.85339	159.675	943740	3.45827e+06
25	1325	144.782	0.373426	111.845	919.118	3.75883	32.6356	945808	3.45827e+06
25	855	208.61	0	397.561	1702.69	9.51187	19.6838	943447	3.45827e+06
25	851	151.39	0	402.56	1574.63	11.4472	8.05115	943352	3.45828e+06
24	1380	141.34	0.846584	31.4945	553.071	8.90267	140.787	940325	3.45829e+06
25	1386	243.435	0.564684	99.557	548.622	6.7213	70.0546	946379	3.4583e+06
24	1480	113.025	0.940096	17.1249	286.101	5.41011	117.134	940004	3.45832e+06
24	1309	270	0.389839	89.1327	200.937	5.36006	37.805	945312	3.45832e+06
24	1083	108.778	0.340852	177.027	1093	5.672	102.798	942843	3.45835e+06
24	1282	295.408	0.218276	111.857	321.389	4.4073	25.1112	945246	3.45835e+06
25	1041	184.97	0.123398	246.756	1271.31	5.33139	140.472	943831	3.45836e+06
24	1306	326.31	0.375288	92.7864	215.275	6.57159	32.3335	945364	3.45837e+06
25	1338	206.565	0.424702	115.937	756.581	4.79741	49.8857	946032	3.45837e+06
25	1307	90	0.306976	129.963	879.287	5.36569	11.0268	945857	3.45837e+06
25	983	267.138	0.0936024	298.982	1447.98	4.77266	73.8189	943623	3.45837e+06
25	1432	112.62	0.834993	42.8561	377.156	7.44984	74.1214	940110	3.45839e+06
25	1262	113.962	0.140307	118.942	275.444	5.69363	18.415	945045	3.4584e+06
25	1026	260.838	0.111896	263.427	1299.94	5.48267	109.515	943718	3.45841e+06
25	964	100.713	0.0830975	306.273	1303.06	5.42223	60.1398	943180	3.45842e+06
25	1348	150.642	0.459484	115.178	678.829	5.754	33.6998	946155	3.45842e+06
25	914	117.35	0.00983446	358.193	1358.75	8.28745	26.7511	943271	3.45842e+06
24	1078	106.607	0.301239	181.821	1008.94	6.22934	71.0486	942827	3.45843e+06
24	1525	123.179	1	0	216.727	4.16967	140.442	940038	3.45844e+06
25	1335	270	0.427636	115.968	706.689	6.06108	20.9988	945989	3.45844e+06
24	1040	183.18	0.168312	227.802	1074.42	6.3732	81.7708	942959	3.45844e+06
25	898	185.194	0	375.631	1136.71	9.60407	17.2299	943377	3.45846e+06
25	1345	108.435	0.917991	14.8839	281.513	5.5304	324.492	944592	3.45846e+06
25	926	222.274	0	358.583	1487.96	10.7721	39.6877	943475	3.45846e+06
25	1210	157.964	0.556176	116.423	669.383	5.74091	106.938	942027	3.45847e+06
24	1287	282.095	0.232435	118.9	315.99	8.46746	6.71998	945403	3.45848e+06
25	1340	143.13	0.471565	100.386	662.596	5.11084	31.853	945838	3.45848e+06
25	1345	206.565	0.930024	13.9785	385.972	6.93632	319.719	944479	3.45849e+06
25	1105	222.879	0.191256	205.876	1109.9	4.84899	218.211	943852	3.45849e+06
25	1277	117.897	0.14894	116.229	378.505	6.33169	16.5198	945098	3.4585e+06
25	959	166.866	0	324.173	1090.53	8.38791	29.6841	943267	3.45852e+06
25	1344	156.801	0.538329	80.5449	249.594	6.39492	16.3973	945611	3.45852e+06
25	1272	236.634	0.607875	84.7811	432.042	5.13973	130.008	944277	3.45854e+06
25	1267	173.418	0.643494	96.2599	883.437	8.01767	107.974	941895	3.45854e+06
25	1154	208.74	0.272589	167.376	988.448	5.32726	270.558	943944	3.45855e+06
24	1272	216.87	0.04669	129.887	1011.84	9.3624	10.4841	945207	3.45856e+06
25	1368	231.34	0.592413	84.5776	478.857	5.75363	26.1815	946044	3.45856e+06
25	1387	192.095	0.645436	78.2902	559.974	6.46434	34.3566	946245	3.45856e+06
25	1358	126.384	0.869194	24.8948	277.324	4.59658	239.854	944623	3.45856e+06
24	1545	42.3575	0.969467	9.90698	138.046	4.41729	150.911	939970	3.45858e+06
25	1293	84.2894	0.240647	104.929	321.837	5.25606	21.7336	945060	3.45858e+06
25	1276	209.055	0.648607	94.8162	686.32	8.01129	106.593	941943	3.45859e+06
25	1280	146.31	0.640792	99.1617	796.908	10.3801	75.5268	941817	3.4586e+06
25	1144	237.804	0.246734	178.145	1035.78	4.85287	203.877	943848	3.4586e+06
25	1381	131.634	0.939577	11.8542	223.67	4.34198	338.012	944590	3.45861e+06
25	1336	207.759	0.694436	54.3232	275.161	6.87379	9.72474	944729	3.45863e+06
25	1278	111.801	0.115835	120.66	340.699	6.8843	11.657	945098	3.45863e+06
25	1310	218.66	0.752987	65.9944	460.169	4.51602	145.033	942033	3.45864e+06
25	1282	186.34	0.612233	107.576	781.953	12.0908	70.4006	941847	3.45864e+06
25	1328	232.549	0.807661	40.4559	351.719	4.35813	128.283	944296	3.45864e+06
25	1037	247.249	0.0118551	273.803	1237.67	5.83404	68.0909	943643	3.45865e+06
24	1312	203.199	0.804178	49.8018	421.365	5.95324	253.363	942265	3.45865e+06
24	1345	245.556	0.568318	71.4316	352.805	5.70254	43.4747	945507	3.45867e+06
25	1335	103.57	0.399337	132.049	762.57	7.46022	53.1381	940391	3.45868e+06
25	1093	230.906	0.0702675	225.853	1113.09	4.90849	113.57	943714	3.45868e+06
24	1111	98.1301	0.150888	193.61	846.621	5.96537	62.2508	943011	3.45869e+06
24	1355	152.745	0.886544	29.9293	310.831	4.48499	257.757	942203	3.4587e+06
25	1305	190.491	0.771694	42.2751	649.159	5.10483	328.244	944116	3.45874e+06
25	1461	90	0.761369	69.2184	313.878	5.813	58.1615	940025	3.45874e+06
24	1386	233.616	0.908535	24.7058	281.663	4.29155	204.94	942139	3.45875e+06
25	1397	168.311	0.781816	44.7039	212.956	5.38455	28.2918	945916	3.45877e+06
24	1141	131.112	0.163965	168.219	484.205	5.66488	63.2979	943013	3.45877e+06
24	1045	119.249	0	263.211	764.559	8.88385	39.0275	943299	3.4588e+06
25	1324	215.218	0.605563	113.057	559.263	6.24315	10.4647	941795	3.45882e+06
25	1416	240.945	0.941973	10.8934	285.782	5.48637	92.0211	945773	3.45883e+06
25	1365	225	0.76188	67.1061	511.599	5.61177	103.873	941966	3.45884e+06
25	1442	84.144	0.684987	89.0371	354.727	5.58194	78.3869	940061	3.45885e+06
25	1277	280.491	0.237905	185.991	655.054	6.07558	22.051	940988	3.45889e+06
25	1256	310.601	0.0517599	212.697	812.437	5.92852	6.81668	940862	3.4589e+06
24	1357	95.1944	0.660633	59.3427	417.271	4.13143	36.2809	945000	3.45893e+06
18	1544	98.5308	0.975604	7.43835	192.505	6.92666	134.675	939948	3.45893e+06
24	1116	162.897	0	201.219	602.168	10.0748	48.7163	943323	3.45894e+06
24	1154	110.556	0.0206483	165.45	574.354	8.61337	82.2145	943225	3.45898e+06
25	1262	236.976	0.135299	209.007	771.622	8.17363	12.1416	940936	3.45899e+06
25	1172	196.504	0.0759231	158.875	422.95	5.06305	95.5813	943523	3.459e+06
25	1296	289.179	0.568342	61.9901	663.788	7.86661	12.2968	944109	3.45901e+06
25	1401	214.875	0.541684	117.324	238.094	5.92654	15.7876	940234	3.45901e+06
24	1155	125.538	0	161.589	557.922	9.59076	64.6299	943233	3.45901e+06
25	1459	191.689	0.719428	74.1204	275.384	6.29632	22.0411	940212	3.45914e+06
25	1527	159.864	0.887772	33.7561	189.989	4.67199	68.3191	940075	3.45917e+06
25	1350	303.69	0.657297	70.6801	500.164	6.06044	23.4624	944618	3.45929e+06
25	1390	290.556	0.58263	111.876	543.285	7.34501	60.3585	941091	3.45931e+06
25	1319	265.236	0.539034	85.9033	542.442	8.98226	8.03599	944509	3.45932e+06
25	1345	288.435	0.397149	152.607	660.349	6.37393	32.8596	941018	3.45935e+06
25	1472	30.9638	0.740352	67.3896	357.776	7.4937	60.9662	940241	3.45935e+06
25	1312	355.601	0.494246	78.588	431.197	6.68001	15.1859	944447	3.4594e+06
25	1289	360	0.261871	86.9277	506.076	6.1146	12.0652	944352	3.45944e+06
25	1451	65.7723	0.656556	84.6144	504.399	7.22822	65.2188	940290	3.45946e+06
18	1493	132.274	0.794693	57.5658	348.555	4.83082	68.2537	940159	3.45948e+06
25	1344	229.185	0.697893	62.1923	568.268	5.07022	36.5116	944626	3.45952e+06
25	1505	241.557	0.926859	22.4976	184.333	5.02918	110.319	941272	3.45954e+06
25	1329	272.862	0.640153	63.4833	669.518	4.99996	29.7652	944530	3.45954e+06
25	1369	202.834	0.474662	136.978	563.603	7.31726	24.2924	941007	3.45955e+06
25	1282	261.87	0	86.5706	904.57	15.9675	4.33381	944352	3.45955e+06
25	1329	286.928	0.651796	61.6238	670.059	4.75527	27.7794	944533	3.45958e+06
25	1449	262.476	0.787727	59.8375	307.136	4.24649	68.1024	941146	3.45959e+06
25	1493	284.036	0.916948	24.285	229.924	4.4347	95.5734	941222	3.4596e+06
25	1365	173.66	0.435078	137.502	365.434	6.59862	42.7572	940793	3.45963e+06
25	1327	261.469	0.697678	60.4611	644.445	7.08966	9.41179	944573	3.45966e+06
25	1429	268.315	0.734272	73.6302	349.593	4.66383	48.9905	941119	3.45966e+06
25	1461	122.152	0.860151	37.9973	107.798	4.06678	62.821	940940	3.45984e+06
25	1467	194.744	0.785926	60.0546	289.316	4.37964	72.4189	940592	3.4599e+06
