# Supplementary material for: Predicting active-layer soil thickness using topographic variables at a small watershed scale
Source: PLoS One. 2017 Sep 6;12(9):e0183742. doi: 10.1371/journal.pone.0183742 (PMC5587236; doi:10.1371/journal.pone.0183742)
Supplement: S2 Table — Significance levels can be judged by Signif.code. (XLSX) [file pone.0183742.s002.xlsx]

## Sheet: Relationships
Relationships
		Soil thickness	elevation	Aspect	RelativeSP	Valley_Dep	Flow_PathL	TWI	Slope_Heig
Soil thickness	Pearson	1	-0.509947	0.0891621	-0.207256	0.224966	0.271588	0.0607708	-0.0981918
	Signif. code		1.03193e-74	0.00290908	2.89767e-12	3.09343e-14	2.8526e-20	0.0426613	0.00103774
	N	1113	1113	1113	1113	1113	1113	1113	1113
elevation	Pearson	-0.509947	1	0.0841879	0.460953	-0.531625	-0.553133	-0.179521	0.175359
	Signif. code	1.03193e-74		0.00494674	1.22403e-59	3.30563e-82	3.35468e-90	1.625e-09	3.8767e-09
	N	1113	1113	1113	1113	1113	1113	1113	1113
Aspect	Pearson	0.0891621	0.0841879	1	-0.0864544	0.108013	-0.10331	0.0307542	0.0296936
	Signif. code	0.00290908	0.00494674		0.00389643	0.000306174	0.000556533	0.305316	0.322306
	N	1113	1113	1113	1113	1113	1113	1113	1113
RelativeSP	Pearson	-0.207256	0.460953	-0.0864544	1	-0.855813	-0.388751	-0.401211	0.572115
	Signif. code	2.89767e-12	1.22403e-59	0.00389643		0	1.81586e-41	2.70368e-44	9.32713e-98
	N	1113	1113	1113	1113	1113	1113	1113	1113
Valley_Dep	Pearson	0.224966	-0.531625	0.108013	-0.855813	1	0.411912	0.32474	-0.434999
	Signif. code	3.09343e-14	3.30563e-82	0.000306174	0		8.0487e-47	9.52563e-29	1.35928e-52
	N	1113	1113	1113	1113	1113	1113	1113	1113
Flow_PathL	Pearson	0.271588	-0.553133	-0.10331	-0.388751	0.411912	1	0.147241	-0.218226
	Signif. code	2.8526e-20	3.35468e-90	0.000556533	1.81586e-41	8.0487e-47		8.07296e-07	1.82425e-13
	N	1113	1113	1113	1113	1113	1113	1113	1113
TWI	Pearson	0.0607708	-0.179521	0.0307542	-0.401211	0.32474	0.147241	1	-0.314041
	Signif. code	0.0426613	1.625e-09	0.305316	2.70368e-44	9.52563e-29	8.07296e-07		6.75247e-27
	N	1113	1113	1113	1113	1113	1113	1113	1113
Slope_Heig	Pearson	-0.0981918	0.175359	0.0296936	0.572115	-0.434999	-0.218226	-0.314041	1
	Signif. code	0.00103774	3.8767e-09	0.322306	9.32713e-98	1.35928e-52	1.82425e-13	6.75247e-27
	N	1113	1113	1113	1113	1113	1113	1113	1113
