# Supplementary material for: Predicting active-layer soil thickness using topographic variables at a small watershed scale
Source: PLoS One. 2017 Sep 6;12(9):e0183742. doi: 10.1371/journal.pone.0183742 (PMC5587236; doi:10.1371/journal.pone.0183742)
Supplement: S3 Table — (XLSX) [file pone.0183742.s003.xlsx]

## Sheet: Accuracy assessment
Accuracy assessment
	CUL								VAL									CUL		VAL
Model	RC	RMSEC	NMSEC	RRMSEC	MEC	MAEC	RIC	CCCC	RV	R2	RMSEV	NMSEV	RRMSEV	MEV	MAEV	RIV	CCCV	VARC	SDC	VARV	SDV
RF	0.974172	4.63054	0.0702081	0.130538	-0.0275445	2.97521		0.914492	0.787874	0.620745	10.8522	0.384061	0.308316	0.390246	7.08598		0.646129	213.491	14.6113	160.416	12.6655
MLR	0.54054	14.7027	0.707817	0.41448	3.34509e-16	12.27		0.291028	0.522345	0.272845	14.9516	0.729021	0.424781	-0.322464	12.8316		0.299523	89.3502	9.45252	96.9345	9.84553
GWR	0.932693	6.38675	0.133569	0.180047	0.290217	3.67301		0.900978	0.768465	0.590538	11.4764	0.429515	0.32605	0.0110483	6.22508		0.755017	234.717	15.3205	254.714	15.9598
SVM	0.930873	6.3963	0.133962	0.180316	0.167346	2.70062		0.914929	0.700318	0.490445	12.6698	0.523489	0.359956	1.42464	8.57301		0.626155
										R2	RMSE			ME	MAE
