# Supplementary material for: Predicting active-layer soil thickness using topographic variables at a small watershed scale
Source: PLoS One. 2017 Sep 6;12(9):e0183742. doi: 10.1371/journal.pone.0183742 (PMC5587236; doi:10.1371/journal.pone.0183742)
Supplement: S4 Table — (XLSX) [file pone.0183742.s004.xlsx]

## Sheet: Contributions
Accuracy assessment
	ME (cm)	MAE (cm)	RMSE (cm)	R2
MLR	-0.32	12.83	14.95	0.27
SVM	1.42	8.57	12.67	0.49
GWR	0.01	6.23	11.48	0.59
RF	0.39	7.09	10.85	0.62
Statistics
Variable	N	Min.	Max.	Mean	SD
Topo_ME(cm)	1000	-1.99	2.23	-0.12	0.8
Topo_MAE(cm)	1000	7.48	9.64	8.54	0.47
Topo_RMSE(cm)	1000	11.15	14.37	12.7	0.58
Topo_R2	1000	0.33	0.6	0.48	0.05
ST_ME(cm)	1000	-2.11	2.14	-0.01	0.9
ST _MAE(cm)	1000	8.88	10.99	9.99	0.45
ST _RMSE(cm)	1000	11.86	14.66	13.47	0.59
ST _R2	1000	0.35	0.57	0.45	0.04
RMSE calculations
src	dem	st	sum
10.85	12.7	13.47
	1.85	2.62	4.47
	0.41387	0.58613
R2 calculations
src	dem	st	sum
0.62	0.48	0.45
	0.14	0.17	0.31
	0.451613	0.548387
